# Supplementary material for: Multiomics Approach Reveals the Inhibitory Effects of Protocatechuic Acid on the Marine Dinoflagellate Scrippsiella acuminata
Source: Microorganisms. 2026 Mar 1;14(3):561. doi: 10.3390/microorganisms14030561 (PMC13028991; doi:10.3390/microorganisms14030561)
Supplement: Supplementary file 1 [file microorganisms-14-00561-s001.zip]

Archive with 4 entries (4 files):
- Supplementary materials S1. Supplementary figures and tables.pdf
- Supplementary materials S2. Tables for methods.pdf
- Supplementary materials S3. Identification and fold change in all DEMs.xlsx
- Supplementary materials S4. Methods in detail.pdf
