# Supplementary material for: Multiomics Approach Reveals the Inhibitory Effects of Protocatechuic Acid on the Marine Dinoflagellate Scrippsiella acuminata
Source: Microorganisms. 2026 Mar 1;14(3):561. doi: 10.3390/microorganisms14030561 (PMC13028991; doi:10.3390/microorganisms14030561)
Supplement: Supplementary file 1 [file microorganisms-14-00561-s001.zip › Supplementary materials S3. Identification and fold change in all DEMs.xlsx]

## Sheet: A_T1.vs.A_CK1
ID	Name_des	Formula	Molecular Weight	RT [min]	ChemSpider_Results	mzCloud_Results	mzVault_Results	FC	log2FC	Pvalue	ROC	VIP	Up.Down
Com_10033_pos	4-Chloroprogesterone	C21 H29 Cl O2	348.186	7.811	Full match	No results	No results	3.83404265764439	1.93887	1.14102773721591e-05	1	1.99694960397047	up
Com_1005_neg	Gingerenone A	C21 H24 O5	356.162	13.439	Full match	No results	No results	89.3908	6.48205	6.95487368582888e-10	1	6.24118290226835	up
Com_10216_pos	Bryotoxin A	C32 H42 O12	618.265	8.388	Full match	No results	No results	3.79358315432529	1.92356	1.57705437384229e-05	1	1.96103878334888	up
Com_10230_pos	Gabapentin enacarbil	C16 H27 N O6	329.183	6.186	Full match	No results	No results	3.39778624054356	1.7646	2.82811309182837e-05	1	1.78473698806258	up
Com_10267_pos	Araloside A	C47 H74 O18	926.486	8.213	Full match	No results	No results	2.85576511549107	1.51388	9.81503013184886e-06	1	1.56127083018682	up
Com_10322_pos	Deoxybrevianamide E	C21 H25 N3 O2	351.196	7.794	Full match	No results	No results	2.64084364538871	1.401	0.00156265461070138	1	1.56448642974985	up
Com_10453_pos	Primidolol	C17 H23 N3 O4	333.169	7.634	Full match	No results	No results	2.44861303190337	1.29196	0.000160794370950064	1	1.34656504299246	up
Com_1069_neg	oxandrolone	C19 H30 O3	306.219	12.413	Full match	No results	No results	2.67216153992845	1.41801	1.02806521513821e-06	1	1.36684813514514	up
Com_10716_pos	Delparantag	C56 H79 N13 O12	1125.59	8.748	Full match	No results	No results	2.38934615637042	1.25662	0.00166145239421222	0.972222222222222	1.2890117578284	up
Com_1072_neg	Uridine 5'-diphosphate (UDP)	C9 H14 N2 O12 P2	404.002	1.197	Partial match	Full match	No results	2.21632663626267	1.14817	0.0049750540153979	1	1.07415154124433	up
Com_1091_neg	3-demethylubiquinol-6	C38 H58 O4	578.431	14.254	Full match	No results	No results	7.86419125149821	2.9753	3.59581078770013e-07	1	2.88441929681648	up
Com_10941_pos	Medicagenic acid 3-O-triglucoside	C48 H76 O21	988.483	6.948	Full match	No results	No results	6.08739107773761	2.60582	4.68841292820062e-05	1	2.60634723170132	up
Com_110_neg	Hendecanoic Acid	C17 H32 O2	268.24	14.568	Full match	No results	No results	3.02459889443334	1.59674	5.63619025727531e-06	1	1.51520573310352	up
Com_1103_pos	1-(3,4-Diphenyl-1-cyclopenten-1-yl)-4-methylbenzene	C24 H22	310.172	13.978	Full match	No results	No results	18.6458527192582	4.22078	1.54343810197705e-07	1	4.31882105697712	up
Com_11033_pos	2-(2,4-Diphenyl-4-penten-1-yl)-4,4,5,5-tetramethyl-1,3,2-dioxaborolane	C23 H29 B O2	348.227	8.452	Full match	No results	No results	2.36559105736925	1.2422	0.00165658086183978	1	1.37413385585169	up
Com_1107_neg	Setipiprant	C24 H19 F N2 O3	402.137	11.228	Full match	No results	No results	3.14224290521329	1.65179	0.00716052738697048	1	1.42887625726299	up
Com_11119_pos	9-Ethyl-9H-purine-2,6-diamine	C7 H10 N6	178.096	12.194	Full match	No results	No results	2.54160029113318	1.34574	3.29064524886399e-06	1	1.40388623034247	up
Com_1118_neg	glycyclamide	C14 H20 N2 O3 S	296.119	8.676	Full match	No results	No results	2.33315683682853	1.22228	0.00118249963504574	1	1.1519734665042	up
Com_1130_pos	Ala-Leu	C9 H18 N2 O3	202.132	5.398	Full match	No results	No results	2.22594983494525	1.15442	0.00143000672772577	1	1.14593154895051	up
Com_1136_neg	2-(4-Chlorophenoxy)-N-cyclohexylacetamide	C14 H18 Cl N O2	267.103	13.471	Full match	No results	No results	38.1454380767497	5.25344	6.57278434223766e-10	1	5.03243342181441	up
Com_1154_pos	santacruzamate A	C15 H22 N2 O3	278.163	9.054	Full match	No results	No results	2.23460801920862	1.16002	0.00193918502169875	1	1.2724532877259	up
Com_11600_pos	jesaconitine	C35 H49 N O12	675.322	8.03	Full match	No results	No results	2.12957046655429	1.09056	0.0090241827418679	1	1.03243074412161	up
Com_11638_pos	Homotrypanothione	C28 H51 N9 O10 S2	737.324	7.219	Full match	No results	No results	2.22366113960038	1.15294	0.0197838434560338	0.888888888888889	1.06889221206573	up
Com_11690_pos	gymnocin-B	C62 H92 O20	1156.61	8.846	Full match	No results	No results	3.45365742200369	1.78812	0.0280992822990888	1	1.48425967879099	up
Com_1180_neg	Methyl N-{[(2-methyl-2-propanyl)oxy]carbonyl}alanylglycinate	C11 H20 N2 O5	260.136	1.449	Full match	No results	No results	2.48253865454388	1.31182	1.15649738778701e-05	1	1.25308522348147	up
Com_1184_neg	DL-2,6-Diaminopimelic acid	C7 H14 N2 O4	190.095	1.415	Full match	No results	No results	2.13400753859445	1.09357	5.36300414592125e-05	1	1.03476510326302	up
Com_11974_pos	2-[Hydroxy(2-naphthyl)methyl]-N-(3-methoxyphenyl)-N-methylhexanamide	C25 H29 N O3	391.214	7.141	Full match	No results	No results	2.49454368580798	1.31878	0.00024449642195211	1	1.37465561361122	up
Com_12017_pos	Heliotrine	C16 H27 N O5	313.188	6.287	Full match	No results	No results	2.41548895624585	1.27232	0.00343942872276171	0.916666666666667	1.43527694370499	up
Com_1277_pos	PACOCF3	C17 H31 F3 O	308.233	14.865	Full match	No results	No results	2.65183587647936	1.40699	9.7549833822099e-05	1	1.50471798804962	up
Com_1300_pos	Vorinostat	C14 H20 N2 O3	264.148	7.431	Full match	No results	No results	2.43586769853314	1.28444	0.00194102354621722	1	1.41396354042355	up
Com_1320_pos	6-Fluoro-2-phenyl-N-[3-(1-piperidinyl)propyl]-4-quinolinamine	C23 H26 F N3	363.21	13.646	Full match	No results	No results	2.35289244417999	1.23444	0.00199476988694681	0.944444444444444	1.25975762028845	up
Com_1346_pos	N(6)-[(indol-3-yl)acetyl]-L-lysine	C16 H21 N3 O3	303.159	7.98	Full match	No results	No results	2.32763462834901	1.21886	0.00114871961988969	1	1.31947809285736	up
Com_1395_pos	L-Theanine	C7 H14 N2 O3	174.101	2.148	Full match	No results	No results	2.22072584692313	1.15103	0.0115452436235629	0.944444444444444	1.07301181373343	up
Com_1411_neg	TX1-85-3	C32 H38 N8 O3	582.307	14.298	Full match	No results	No results	2.57964962091667	1.36718	0.00194065168467476	1	1.41254111958298	up
Com_1413_pos	Dihydrothymine	C5 H8 N2 O2	128.059	1.37	Full match	No results	No results	2.35868341683002	1.23798	0.000235179262536155	1	1.2462179318317	up
Com_1427_pos	MFCD00025556	C8 H14 N2 O5	218.091	1.377	Full match	No results	No results	2.26495247625094	1.17948	0.00269987238349721	1	1.15093902123629	up
Com_1453_pos	VOLICITIN	C23 H38 N2 O5	422.28	14.992	Full match	No results	No results	5.17931119446979	2.37276	0.00837549984773665	0.916666666666667	2.48546254852016	up
Com_1473_pos	Methyl alpha-aspartylphenylalaninate	C14 H18 N2 O5	294.122	5.52	Full match	No results	No results	3.24310252556485	1.69737	3.1388230989363e-05	1	1.78585407784126	up
Com_1474_neg	dilauroyl peroxide	C24 H46 O4	398.339	15.02	Full match	No results	No results	19.3719959669368	4.2759	3.09720910205535e-07	1	4.15866931784301	up
Com_1480_neg	Ozagrel	C13 H12 N2 O2	228.09	10.955	Full match	No results	No results	6.98902866886492	2.80509	6.67727906316487e-05	1	2.58226942115828	up
Com_1487_neg	Rehmaionoside C	C19 H32 O8	388.209	8.453	Full match	No results	No results	5.17258013809068	2.37088	3.83173880398259e-06	1	2.30710629588968	up
Com_1530_pos	N-Phenyl-L-glutamine	C11 H14 N2 O3	222.101	5.959	Full match	No results	No results	2.30303575582952	1.20354	0.00115930614447588	1	1.31035795570981	up
Com_1554_pos	Troxipide	C15 H22 N2 O4	294.158	6.627	Full match	No results	No results	2.16337781028273	1.11329	3.24138937266884e-05	1	1.15778757525413	up
Com_1570_pos	Estriol tripropionate (JAN)	C27 H36 O6	456.249	13.711	Full match	No results	No results	2.53091227735262	1.33966	0.000342888826031202	1	1.3749216725502	up
Com_1676_pos	Pimobendan	C19 H18 N4 O2	334.144	14.89	Full match	No results	No results	2.6431234000112	1.40224	1.82762498448883e-05	1	1.46320633884138	up
Com_169_neg	8-Iso-15-keto-prostaglandin-F2β	C20 H32 O5	352.228	14.025	No match	Invalid mass	Invalid mass	3.2575052136632	1.70377	3.73294968747303e-05	1	1.65631729785083	up
Com_1708_pos	Istamycin C	C18 H37 N5 O5	403.281	14.518	Full match	No results	No results	2.15155911722167	1.10538	0.00158818956857525	0.944444444444444	1.14079889257591	up
Com_1791_neg	MFCD19443524	C29 H48 O4	460.355	15.095	Full match	No results	No results	7.50361098550487	2.90759	1.27499124828168e-05	1	2.72572	up
Com_1804_pos	2,6-Dimethylheptyl 3,3,3-trifluoro-2-methoxy-2-phenylpropanoate	C19 H27 F3 O3	360.191	6	Full match	No results	No results	4.70133825473791	2.23307	6.03082509213839e-06	1	2.2761868289456	up
Com_1842_pos	gibberellin A(3) O-beta-D-glucoside	C25 H32 O11	508.193	9.741	Full match	No results	No results	8.31687063157264	3.05604	4.76997152140198e-10	1	3.16980242145381	up
Com_1847_pos	(-)-Hermitamide A	C23 H37 N O2	359.283	15.505	Full match	No results	No results	3.08120465604457	1.62349	0.00120309878376289	0.972222222222222	1.77209547284943	up
Com_1869_neg	4-(4-Methyl-1-piperazinyl)-3'-(4-morpholinylmethyl)-3-biphenylamine	C22 H30 N4 O	366.243	14.289	Full match	No results	No results	2.66550616210743	1.41441	0.000137605399936175	1	1.37469621107371	up
Com_1871_neg	2,3-Diphosphoglyceric acid	C3 H8 O10 P2	265.958	1.156	Full match	No results	No results	4.15139458508071	2.0536	0.000349539419724373	1	2.00544764387549	up
Com_1896_neg	antimycin A18	C23 H30 N2 O9	478.196	10.403	Full match	No results	No results	3.6757311622566	1.87803	1.16214239378735e-06	1	1.80227928386261	up
Com_1918_pos	doxercalciferol	C28 H44 O2	412.335	15.126	Full match	No results	No results	2.97274773828504	1.5718	0.000511253383416516	1	1.69516851131974	up
Com_1936_pos	Manidipine	C35 H38 N4 O6	610.279	15.163	Full match	No results	No results	7.03182134612025	2.8139	1.58315279910834e-05	1	2.88254759581569	up
Com_1960_pos	4-(4-Aminophenoxy)-N-methylpicolinamide	C13 H13 N3 O2	243.101	7.434	Full match	No results	No results	2.51986659707282	1.33335	7.87682655458877e-05	1	1.39691524640823	up
Com_1967_neg	13-Tetradecynoic acid	C14 H24 O2	224.177	13.494	Full match	No results	No results	2.36672830006634	1.24289	0.00121966258130758	1	1.2273202340873	up
Com_1976_neg	Toceranib	C22 H25 F N4 O2	396.197	13.568	Full match	No results	No results	3.58858394236031	1.84341	0.00456927841177443	0.972222222222222	1.59184161212365	up
Com_1988_neg	Myxochelin A	C20 H24 N2 O7	404.16	9.082	Full match	No results	No results	2.12963457596176	1.09061	0.00129160228308528	0.944444444444444	1.0990211588269	up
Com_199_neg	N,N,N',N'-Tetrabenzyl-1,2-diphenyl-1,2-ethanediamine	C42 H40 N2	572.32	14.082	Full match	No results	No results	3.04206197278238	1.60505	6.67106068233789e-05	1	1.54430276427687	up
Com_1996_pos	L-Asparaginyl-L-threonine	C8 H15 N3 O5	233.101	1.266	Full match	No results	No results	2.2098612613562	1.14396	0.00181248123861469	0.944444444444444	1.16998085825584	up
Com_2018_neg	Schisantherin A	C30 H32 O9	536.204	13.471	Full match	No results	No results	18.6829903541278	4.22365	4.5310186391795e-08	1	4.01881104905887	up
Com_202_neg	Micronomicin	C20 H41 N5 O7	463.301	14.788	Full match	No results	No results	3.59063129796112	1.84424	0.0122843384654351	1	2.3699453060789	up
Com_2032_neg	Coumachlor	C19 H15 Cl O4	342.067	1.506	Full match	No results	No results	4.33214161632451	2.11508	0.00263711809931923	1	2.28133882722743	up
Com_2076_pos	[(1E,4E)-5,9-Dimethyl-1,4,8-decatrien-1-yl]benzene	C18 H24	240.188	14.058	Full match	No results	No results	2.23025829225303	1.15721	0.00181838275204186	0.972222222222222	1.17413557153989	up
Com_2107_pos	N(3)-(4-Methoxyfumaroyl)-2,3-diaminopropionic acid	C8 H12 N2 O5	216.075	1.269	Full match	No results	No results	2.11069638176374	1.07772	0.00352314280292657	0.944444444444444	1.08990259217448	up
Com_2207_pos	1,3-Dimethyl-5-(4-phenyl-2-butanyl)benzene	C18 H22	238.173	14.87	Full match	No results	No results	2.63469042546972	1.39763	4.24492036265796e-05	1	1.43256583951609	up
Com_2216_pos	3β-Androstanediol	C19 H32 O2	292.24	15.372	Full match	No results	No results	21.379752722654	4.41817	4.92382210766546e-05	1	4.36088588188834	up
Com_2231_pos	ser-gly	C5 H10 N2 O4	162.064	1.266	Full match	No results	No results	2.08739328304853	1.0617	0.00140345302307784	0.944444444444444	1.08482204669569	up
Com_2236_pos	α-Aspartylphenylalanine	C13 H16 N2 O5	280.106	6.998	Partial match	Full match	No results	5.07784748095589	2.34422	0.000107621131815815	1	2.46487427484745	up
Com_2316_neg	Etoglucid	C12 H22 O6	262.141	8.055	Full match	No results	No results	3.67645212546246	1.87831	0.000981494920740189	1	1.7005396478009	up
Com_2368_neg	ala-met	C8 H16 N2 O3 S	220.088	1.495	Full match	No results	No results	2.73155344751918	1.44972	0.000138135335421831	1	1.40187688164931	up
Com_2372_pos	N-Succinyl Lysine	C10 H18 N2 O5	246.122	5.76	Full match	No results	No results	2.69200285725478	1.42868	0.00161021874011099	1	1.40297685999845	up
Com_2376_pos	4beta-methylzymosterol-4-carbaldehyde	C29 H46 O2	426.35	15.396	Full match	No results	No results	2.19593112834185	1.13483	0.000689429523917305	1	1.22298121843603	up
Com_2417_pos	danegaptide	C14 H17 N3 O4	291.122	7.31	Full match	No results	No results	2.13386207634708	1.09347	0.00299625472695544	0.944444444444444	1.08335163866943	up
Com_2445_pos	3-{[(E)-(8-Quinolinylmethylene)amino]oxy}butyl cyclopropanecarboxylate	C18 H20 N2 O3	312.148	9.158	Full match	No results	No results	2.99039566365833	1.58034	0.00682250077298182	1	1.84947228090534	up
Com_2541_pos	Gly-l-Gln	C7 H13 N3 O4	203.091	1.267	Full match	No results	No results	2.12966623674103	1.09063	0.00092544903363411	0.944444444444444	1.11357500131429	up
Com_2560_pos	Fingolimod	C19 H33 N O2	307.251	15.078	Full match	No results	No results	4.34282333851801	2.11863	4.36426634781947e-05	1	2.14257376968986	up
Com_2597_pos	Indoline	C8 H9 N	119.074	8.936	Full match	No results	No results	2.2788037418719	1.18828	6.96663219055513e-05	1	1.24877085365462	up
Com_2625_pos	Kyotorphin	C15 H23 N5 O4	337.175	1.424	Full match	No results	No results	3.85620880705325	1.94718	2.59902836309438e-05	1	1.97549110761271	up
Com_2669_pos	AMPA	C7 H10 N2 O4	186.064	1.27	Full match	No results	No results	2.14544242075743	1.10128	0.000691407467814272	0.944444444444444	1.12678483799442	up
Com_2677_neg	Hexakis{(Z)-[(2-methoxy-2-methylpropyl)imino]methyl}technetium	C36 H72 N6 O6 Tc	782.462	15.045	Full match	No results	No results	2.61432621570213	1.38644	0.0239805571497029	0.805555555555556	1.24453652756093	up
Com_2728_pos	1-Benzyloxy-4-(difluoromethyl)benzene	C14 H12 F2 O	234.085	1.354	Full match	No results	No results	2.18819967633334	1.12974	0.00330744621269045	1	1.10144664332429	up
Com_2763_neg	Pentoxifylline	C13 H18 N4 O3	278.139	14.247	Full match	No results	No results	3.79322091889118	1.92342	3.50946338801619e-06	1	1.85066357977098	up
Com_28_pos	Calotropin	C29 H40 O9	532.266	13.895	Full match	No results	No results	2.24692191095591	1.16795	0.00104245837386877	0.944444444444444	1.26958649862206	up
Com_2819_neg	20S-Protopanaxatriol	C30 H52 O4	476.386	13.885	Full match	No results	No results	2.21950654212739	1.15024	0.000118532734721341	1	1.11629619912633	up
Com_2842_pos	tetrofosmin	C18 H40 O4 P2	382.239	14.401	Full match	No results	No results	2.58092048646016	1.36789	2.69472501352637e-07	1	1.4106171819733	up
Com_2905_neg	aerucyclamide B	C24 H32 N6 O4 S2	532.191	13.305	Full match	No results	No results	14.2463261092444	3.83252	1.11368930479875e-05	1	3.59296804017151	up
Com_2910_neg	(+)-geniposide	C17 H24 O10	388.135	10.221	Full match	No results	No results	6.55576783904372	2.71276	9.49316508390029e-06	1	2.56594648294455	up
Com_2912_pos	Tetrahydrodeoxycorticosterone	C21 H34 O3	334.251	13.528	Full match	No results	No results	2.74399308826882	1.45628	0.00250193454438784	0.972222222222222	1.4278822448822	up
Com_2918_pos	Golotimod	C16 H19 N3 O5	333.133	7.564	Full match	No results	No results	4.24228960613958	2.08484	7.67121005553333e-05	1	2.09162795568676	up
Com_3046_neg	MFCD23704405	C29 H35 O P	430.242	8.495	Full match	No results	No results	3.72999743644478	1.89917	0.00128101740857859	1	1.6964679747056	up
Com_3093_pos	Diethyl 2-amino-3,4-thiophenedicarboxylate	C10 H13 N O4 S	243.057	7.51	Full match	No results	No results	38.3338887859459	5.26055	2.45312038036645e-09	1	5.43099790771782	up
Com_3099_pos	hydroxyprogesterone caproate	C27 H40 O4	428.291	13.301	Full match	No results	No results	2.31038297218862	1.20813	1.83345494494921e-05	1	1.25962122568367	up
Com_3118_pos	Oseltamivir	C16 H28 N2 O4	312.204	15.264	Full match	No results	No results	2.70927007992285	1.4379	8.6311759788529e-06	1	1.49165981410705	up
Com_312_neg	methyl 3-hydroxypalmitate	C17 H34 O3	286.25	14.279	Full match	No results	No results	3.00371146390163	1.58675	0.000210195294606508	1	1.5884677840413	up
Com_3125_pos	Isopropyl 4-Hydroxybenzoate 尼泊金异丙酯	C10 H12 O3	180.077	10.4	No results	No results	Invalid mass	11.6078017857996	3.53702	0.00226156809362509	1	3.30419162890128	up
Com_3159_neg	VS1150000	C18 H34 O4	314.245	13.788	Full match	No results	No results	2.53053870743399	1.33944	2.39353831616409e-06	1	1.29166052754083	up
Com_3165_neg	13-(beta-D-glucosyloxy)docosanoic acid	C28 H54 O8	518.381	15.423	Full match	No results	No results	2.45182535046131	1.29386	3.15103223789897e-07	1	1.23787587412189	up
Com_3182_pos	Nandrolone cypionate	C26 H38 O3	398.282	15.114	Full match	No results	No results	3.88823560417746	1.95912	0.00493299462105308	1	1.77917120371646	up
Com_3205_neg	BAPTA	C22 H24 N2 O10	476.144	12.079	Full match	No results	No results	4.71839278852024	2.2383	0.00884684752719103	1	1.79504501846386	up
Com_3216_neg	carnosine	C9 H14 N4 O3	226.106	1.421	Full match	No results	No results	2.28059258292057	1.18941	0.000434628708490021	1	1.10951094330052	up
Com_3240_pos	1-[2-Bromo-1-(trifluoromethoxy)ethyl]-4-iodobenzene	C9 H7 Br F3 I O	393.867	1.192	Full match	No results	No results	3.22224579722412	1.68807	0.00480681006501865	1	1.58287947010772	up
Com_3244_neg	2H-1,4-Benzoxazin-3(4H)-one	C8 H7 N O2	149.048	6.978	Full match	No results	No results	3.11495963172576	1.63921	0.000363188748489855	1	1.51417492875232	up
Com_3288_neg	Lubiprostone	C20 H32 F2 O5	390.221	13.029	Full match	No results	No results	2.24084719476111	1.16404	0.000118303626768037	1	1.13046017452936	up
Com_3328_pos	3-(Hexopyranuronosyloxy)olean-12-en-28-oate	C36 H54 O9	630.375	14.76	Full match	No results	No results	2.68588920322772	1.4254	0.000196261542995635	1	1.47099464409574	up
Com_3353_neg	Febrifugine	C16 H19 N3 O3	301.142	8.504	Full match	No results	No results	2.31786949600555	1.2128	2.60173266346534e-06	1	1.16562367944967	up
Com_3368_pos	N-[2-(4-Hydroxyphenyl)ethyl]-3-methyldodecanamide	C21 H35 N O2	333.267	15.289	Full match	No results	No results	15.552037304365	3.95903	2.3549990986249e-05	1	3.97979222416818	up
Com_3378_neg	flavoxate	C24 H25 N O4	391.177	6.922	Full match	No results	No results	4.19806545606881	2.06972	8.16839761745978e-05	1	1.92154082678018	up
Com_3384_pos	3-Methoxy prostaglandin F1α	C21 H38 O6	408.249	12.99	No match	Invalid mass	No results	4.53743265741083	2.18188	1.90635623573571e-07	1	2.25714737887843	up
Com_3389_neg	Loganin	C17 H26 O10	390.151	10.652	Full match	No results	No results	13.0064301714253	3.70115	1.03404112232204e-06	1	3.52023952692966	up
Com_3392_neg	TC8400000	C18 H15 O4 P	326.072	1.485	Full match	No results	No results	2.06360655693013	1.04517	0.00487259081037292	0.916666666666667	1.03597645722125	up
Com_3434_pos	(+)-Simvastatin	C25 H38 O5	418.27	15.119	Full match	No results	No results	4.50024180033511	2.17	0.0019968585804662	1	2.04424880715074	up
Com_3444_neg	(3S,4S)-7,12-Dimethyl-3,4-dihydro-3,4-tetraphenediol	C20 H18 O2	290.13	7.922	Full match	No results	No results	3.6758434326641	1.87808	0.00140757831862074	1	1.66241770245756	up
Com_3464_pos	Obeticholic acid	C26 H44 O4	420.322	15.686	Full match	No results	No results	4.68182399511306	2.22707	5.11477369746391e-09	1	2.31096590798143	up
Com_3468_pos	Ritonavir	C37 H48 N6 O5 S2	720.313	13.692	Full match	No results	No results	3.33496444818882	1.73767	0.00148241790501913	1	1.88616138203374	up
Com_3508_pos	Budesonide	C25 H34 O6	430.237	14.75	Full match	No results	No results	2.07694336875963	1.05446	6.85393469275243e-05	1	1.0898929269135	up
Com_3532_neg	3-Isopropyl-2,5-piperazinedione	C7 H12 N2 O2	156.09	1.45	Full match	No results	No results	2.57098928399961	1.36232	0.000173207651059481	1	1.34671100892039	up
Com_3565_neg	(3S,6S)-3-Benzyl-3-hydroxy-6-isobutyl-6-methoxy-2,5-piperazinedione	C16 H22 N2 O4	306.157	9.7	Full match	No results	No results	2.71266104557677	1.43971	0.000456155467673329	1	1.32669281423696	up
Com_3636_pos	Azelnidipine	C33 H34 N4 O6	582.248	14.407	Full match	No results	No results	4.62114090899078	2.20825	4.87633566191574e-06	1	2.25867915117199	up
Com_3665_neg	1-{[(1s,3R,5S)-Adamantan-1-ylcarbonyl]oxy}-2,5-pyrrolidinedione	C15 H19 N O4	277.131	11.115	Full match	No results	No results	2.10156202005472	1.07146	0.00390557366753107	1	1.10874098412892	up
Com_3680_pos	GW6600000	C12 H14	158.11	13.903	Full match	No results	No results	2.13317512585388	1.093	0.000576376902299482	1	1.16760532956503	up
Com_376_pos	(5R)-5-hydroxy-1-(4-hydroxy-3-methoxyphenyl)tetradecan-3-one	C21 H34 O4	350.246	14.053	Partial match	No results	Full match	2.56642032882338	1.35976	0.000883815943486092	0.972222222222222	1.42170802707444	up
Com_3768_pos	Ziziphin	C51 H80 O18	980.53	7.858	Full match	No results	No results	8.35346061966118	3.06237	7.20609309704838e-06	1	3.14885914802105	up
Com_3826_neg	Enpromate	C22 H23 N O2	333.172	7.808	Full match	No results	No results	4.56370641666088	2.19021	0.000236919476462946	1	2.02236437149708	up
Com_3899_pos	2-{Methoxy[4-(trifluoromethyl)phenyl]methyl}naphthalene	C19 H15 F3 O	316.106	6.396	Full match	No results	No results	4.16335375093956	2.05775	3.94167161838635e-05	1	2.18162366079452	up
Com_3937_neg	Bromobimane	C10 H11 Br N2 O2	270	1.168	Full match	No results	No results	10.7451906544063	3.42562	3.97791993796558e-10	1	3.29204952078381	up
Com_3986_pos	2-Amino-9,10-epoxy-8-oxodecanoic acid	C10 H17 N O4	215.116	6.088	Full match	No results	No results	3.56874717387896	1.83542	0.0193331114143609	0.861111111111111	1.62936552712485	up
Com_399_pos	5α-Pregnan-3,20-dione	C21 H32 O2	316.24	15.287	Full match	Full match	No results	14.116101527291	3.81927	4.08483640595075e-05	1	3.76381770618344	up
Com_3991_neg	(2E)-2-[(4-Bromophenyl)hydrazono]cyclohexanone	C12 H13 Br N2 O	280.021	2.2	Full match	No results	No results	19.5756310625052	4.29099	2.39963352063951e-05	1	3.94536425920027	up
Com_4018_pos	amogastrin	C35 H46 N6 O8 S	710.312	12.758	Full match	No results	No results	2.36241388869234	1.24026	0.00408944466844184	1	1.3825757773471	up
Com_4021_pos	Lupenone	C30 H48 O	424.371	15.843	Full match	No results	No results	3.50979816933241	1.81139	0.000636431840905444	1	2.00102431739811	up
Com_405_neg	Octacosyl (2Z)-3-(4-hydroxy-3-methoxyphenyl)acrylate	C38 H66 O4	586.493	14.835	Full match	No results	No results	2.4511734706437	1.29347	0.0498807334703156	0.972222222222222	2.25917752012273	up
Com_4082_neg	10-deacetyl-2-debenzoylbaccatin III	C22 H32 O9	440.203	13.14	Full match	No results	No results	3.63062805974805	1.86022	0.00142195779281239	1	1.65416528162958	up
Com_4112_pos	Avermectin B1b	C47 H70 O14	858.473	14.763	Full match	No results	No results	2.08913949960858	1.06291	0.0041288863669455	0.972222222222222	1.03640401883694	up
Com_4133_neg	1-Phenyl-2-propanyl benzenesulfonate	C15 H16 O3 S	276.081	13.902	Full match	No results	No results	2.06394829486764	1.04541	0.000145976974861068	1	1.02140710099254	up
Com_4141_neg	renzapride	C16 H22 Cl N3 O2	323.14	8.108	Full match	No results	No results	3.10903860055429	1.63647	0.000434392870212699	1	1.67642192389342	up
Com_4147_neg	amorphigenin	C23 H22 O7	410.137	10.661	Full match	No results	No results	7.88271021362438	2.97869	2.42517617156493e-05	1	2.79566921961989	up
Com_4186_neg	ajugarin I	C24 H34 O7	434.23	12.031	Full match	No results	No results	2.83866168395545	1.50521	1.01806151591431e-06	1	1.44923460904001	up
Com_4189_neg	1-Benzyl-1-(1-butyl-4-piperidinyl)-3-(3,4-dichlorophenyl)urea	C23 H29 Cl2 N3 O	433.171	10.841	Full match	No results	No results	4.87715300483135	2.28604	0.00011895138524098	1	2.26721079838682	up
Com_4205_neg	octocrylene	C24 H27 N O2	361.203	8.485	Full match	No results	No results	3.1132413787726	1.63842	0.00732328034179558	0.972222222222222	1.45522528953218	up
Com_4260_neg	Calpeptin	C20 H30 N2 O4	362.219	11.307	Full match	No results	No results	2.20157039395205	1.13853	0.000448307445647349	1	1.06954653325131	up
Com_428_pos	Estra-1,3,5(10)-trien-3-ol	C18 H24 O	256.183	13.895	Full match	No results	No results	2.55862000007714	1.35537	0.000778915835042282	0.944444444444444	1.4600511592934	up
Com_4283_pos	Lup-20(29)-en-28-al, 3beta-hydroxy-	C30 H48 O2	440.366	15.805	Full match	No results	No results	4.26230908981245	2.09164	2.24547812151237e-05	1	2.20446351443573	up
Com_4341_neg	Ninhydrin	C9 H6 O4	178.026	1.169	Full match	No results	No results	4.16915242383005	2.05975	2.24661276954517e-08	1	1.97725469494623	up
Com_4354_neg	Mapracorat	C25 H26 F4 N2 O2	462.192	11.299	Full match	No results	No results	4.86150453242727	2.2814	4.27432265915626e-05	1	2.1180165038357	up
Com_4362_neg	MFCD00083068	C27 H52 O4	440.386	15.843	Full match	No results	No results	2.49771387908227	1.32061	0.0288305576203484	0.888888888888889	1.27992920768678	up
Com_4362_pos	(22E)-Ergosta-5,7,22,24(28)-tetraen-3-ol	C28 H42 O	394.324	15.406	Full match	No results	No results	2.28357357549017	1.19129	1.0539264546247e-05	1	1.24808883931402	up
Com_4425_neg	(-)-leiodermatolide	C34 H51 N O8	601.364	14.958	Full match	No results	No results	3.35727923822557	1.74729	6.44900347689145e-06	1	1.69072148145636	up
Com_4469_pos	4-Methyl-5-phenyl-1-(2-thienyl)-1-pentanone	C16 H18 O S	258.108	6.789	Full match	No results	No results	3.48029958283678	1.79921	6.77170981924182e-06	1	1.89789335182913	up
Com_4487_neg	CC1	C48 H48 N12	792.414	11.541	Full match	No results	No results	3.94484782924052	1.97997	2.20141726772626e-05	1	1.93507053121901	up
Com_4545_pos	CERATODICTYOL A	C19 H36 O4	328.261	14.711	Full match	No results	No results	3.86388378487258	1.95005	1.18212588808503e-07	1	2.01611878990773	up
Com_4581_neg	YR0513000	C5 H6 N2 O3	142.038	1.408	Full match	No results	No results	2.31867896366238	1.2133	0.00184432813410961	1	1.12181950685542	up
Com_4605_neg	mozenavir	C33 H36 N4 O3	536.277	13.81	Full match	No results	No results	2.31460325745769	1.21076	8.67709052734395e-06	1	1.16534282991518	up
Com_4621_pos	Alovudine	C10 H13 F N2 O4	244.085	6.645	Full match	No results	No results	2.05960608581024	1.04237	3.22957229210464e-05	1	1.08120854487949	up
Com_4631_pos	VV4325500	C18 H16 O Si	276.096	1.39	Full match	No results	No results	2.48038899682356	1.31057	0.00120879499168804	1	1.28307221831886	up
Com_4642_pos	Meclorisone dibutyrate	C30 H40 Cl2 O6	566.218	14.05	Full match	No results	No results	2.52472127818993	1.33612	0.000367961027239708	0.972222222222222	1.38517498413472	up
Com_4652_neg	Paliperidone	C23 H27 F N4 O3	426.207	10.562	Full match	No results	No results	6.38373409408565	2.6744	2.62594296120996e-07	1	2.54535245395601	up
Com_4667_neg	2,2'-(Benzylimino)bis(1-phenylethanol)	C23 H25 N O2	347.187	7.535	Full match	No results	No results	5.14426474258992	2.36296	6.25236542110236e-05	1	2.20554812991065	up
Com_4676_neg	Meprotixol	C19 H23 N O2 S	329.145	8.069	Full match	No results	No results	2.82429694655927	1.49789	7.90993788211729e-05	1	1.40506577879319	up
Com_4684_neg	amidithion	C7 H16 N O4 P S2	273.027	8.218	Full match	No results	No results	27.2240908000105	4.76681	5.58299459504451e-09	1	4.55486269545822	up
Com_4699_neg	nivazol	C28 H31 F N2 O	430.242	7.181	Full match	No results	No results	2.05586239484511	1.03974	0.00954787038237008	0.888888888888889	1.12450253075597	up
Com_4704_neg	carisoprodol	C12 H24 N2 O4	260.173	6.228	Full match	No results	No results	4.74238730742311	2.24561	1.48576067617059e-06	1	2.13638610419817	up
Com_4813_pos	Metynodiol Diacetate	C25 H34 O4	398.246	13.655	Full match	No results	No results	2.67315473050627	1.41854	1.54570667297838e-07	1	1.47354292682208	up
Com_4908_pos	Asp-lys	C10 H19 N3 O5	261.133	1.146	Full match	No results	No results	2.41815436430976	1.27391	0.000431388387553059	1	1.29188413059947	up
Com_4954_neg	Filaminast	C15 H20 N2 O4	292.142	8.535	Full match	No results	No results	2.84301611936728	1.50742	6.42798168946563e-07	1	1.45374229499232	up
Com_5000_neg	N~6~-{[(4E)-4-Cycloocten-1-yloxy]carbonyl}lysine	C15 H26 N2 O4	298.189	9.163	Full match	No results	No results	5.42261152399573	2.43899	2.26955455236262e-07	1	2.34452612482538	up
Com_5072_neg	8-Bromo-2,3,4,9-tetrahydro-1H-beta-carboline	C11 H11 Br N2	250.011	1.171	Full match	No results	No results	2.28233439861776	1.19051	3.35324868826631e-05	1	1.16029544270611	up
Com_5079_neg	limonoic acid	C26 H34 O10	506.216	11.962	Full match	No results	No results	4.03644465010011	2.01309	0.00633768336541039	1	1.70027506049641	up
Com_5090_pos	schweinfurthin F	C30 H38 O5	478.27	13.3	Full match	No results	No results	3.84625871908833	1.94346	2.87534442425663e-07	1	2.00011150392617	up
Com_5139_neg	2,3-Dimethoxy-5-methyl-6-(3-methyl-2-buten-1-yl)-1,4-benzenediol	C14 H20 O4	252.135	11.425	Full match	No results	No results	2.92104985315427	1.54649	1.65445395057886e-07	1	1.48556752266384	up
Com_5153_neg	(E)-Fengabine	C17 H17 Cl2 N O	321.069	1.128	Full match	No results	No results	2.27519076649971	1.18599	0.000146470253944598	1	1.17023013743313	up
Com_5159_pos	2-{Hydroxy[4-(trifluoromethyl)phenyl]methyl}-N,N-diisopropylhexanamide	C20 H30 F3 N O2	373.222	7.074	Full match	No results	No results	2.47413471904836	1.30692	0.000447561306235131	1	1.31925221752364	up
Com_5215_neg	Deltorphin	C44 H62 N10 O10 S2	954.409	12.618	Full match	No results	No results	6.94599525314526	2.79618	0.00441672898204841	1	2.27960990532042	up
Com_5257_pos	Methyl 13-oxotetradecanoate	C15 H28 O3	256.204	13.994	Full match	No results	No results	7.62282851503177	2.93033	1.78706375523269e-09	1	3.02988247825861	up
Com_5258_neg	1-[4-(Trifluoromethyl)phenyl]-3,4-dihydro-1H-isochromene	C16 H13 F3 O	278.093	1.45	Full match	No results	No results	3.50596840689496	1.80981	6.33081615349731e-05	1	1.71793050004828	up
Com_5265_pos	macrocarpal C	C28 H38 O5	454.27	14.828	Full match	No results	No results	3.85976792452497	1.94851	7.09452722598776e-06	1	2.02210840592129	up
Com_5276_pos	4-Trifluoroacetyl-propofol	C14 H17 F3 O2	274.118	11.904	Full match	No results	No results	2.44739855784767	1.29125	1.65817277320109e-05	1	1.35406464600329	up
Com_5294_pos	Valaciclovir	C13 H20 N6 O4	324.155	11.899	Full match	No results	No results	2.59653437556519	1.37659	5.94249844569743e-07	1	1.43031984155679	up
Com_5348_pos	ubiquinol-7	C44 H68 O4	660.515	16.022	Full match	No results	No results	2.31076333657886	1.20837	0.00115189489945095	1	1.32592014778468	up
Com_5365_pos	Laurophenone	C18 H28 O	260.214	15.37	Full match	No results	No results	7.04205305753553	2.816	0.000256029060707538	1	2.7557180239704	up
Com_538_pos	5α-Dihydrotestosterone	C19 H30 O2	290.225	15.062	Full match	Full match	No results	6.16601972343649	2.62434	0.000364724148936531	1	2.82031059055234	up
Com_5398_pos	rhuscholide A	C31 H42 O3	462.312	15.652	Full match	No results	No results	3.01395368674913	1.59166	7.92199331643316e-05	1	1.67029696072242	up
Com_5404_neg	1,12-Dihydroxy-1,6,12,17-tetraazacyclodocosane-2,5,13,16-tetrone	C18 H32 N4 O6	400.232	8.599	Full match	No results	No results	5.76022523399848	2.52613	1.99935724006338e-05	1	2.40065797049388	up
Com_5406_neg	1-Octen-3-yl 6-O-beta-D-xylopyranosyl-beta-D-glucopyranoside	C19 H34 O10	422.216	8.66	Full match	No results	No results	4.3667416347205	2.12656	0.000522173826563648	1	1.93899300684765	up
Com_5451_neg	Mucronine B	C28 H36 N4 O4	492.272	13.197	Full match	No results	No results	4.0963023566267	2.03432	2.07124516412516e-07	1	1.95840630133307	up
Com_5463_pos	2,6-Diisopropyl-4-[3-(trifluoromethyl)-3H-diaziren-3-yl]phenol	C14 H17 F3 N2 O	286.13	7.905	Full match	No results	No results	2.70392254778607	1.43505	3.13181158946847e-05	1	1.47501	up
Com_5474_pos	carbamorph	C8 H16 N2 O S2	220.07	1.27	Full match	No results	No results	2.78691812905154	1.47867	1.40852194647653e-05	1	1.52728993761984	up
Com_5486_neg	Mibampator	C21 H30 N2 O4 S2	438.164	13.444	Full match	No results	No results	3.76599891969499	1.91303	1.25828512768625e-07	1	1.84185820116826	up
Com_5493_pos	Harpagoside	C24 H30 O11	494.177	9.023	Full match	No results	No results	9.64786944695896	3.27021	9.03315348298723e-08	1	3.3557891390672	up
Com_550_pos	13S-hydroxyoctadecadienoic acid	C18 H32 O3	296.235	14.126	Full match	No results	No results	4.77156524365856	2.25446	6.49118679420564e-07	1	2.33314543244444	up
Com_5547_neg	R-Cy-MOP	C33 H37 O P	480.257	9.835	Full match	No results	No results	2.55102666462615	1.35108	0.000375343440062743	1	1.3414	up
Com_5600_pos	lecimibide	C34 H40 F2 N4 O S	590.288	13.886	Full match	No results	No results	2.00758331990874	1.00546	0.00292030524710496	0.972222222222222	1.09056216690449	up
Com_5604_neg	Thiothixene	C23 H29 N3 O2 S2	443.169	7.936	Full match	No results	No results	4.03912400546689	2.01404	0.00105087231858551	1	1.78338852016515	up
Com_561_neg	3-(2,6-Dibutylbenzyl)-1-benzofuran	C23 H28 O	320.214	13.898	Full match	No results	No results	8.1099055815321	3.01969	0.0352035683786428	1	2.05457829158842	up
Com_5676_neg	microsclerodermin A	C47 H62 N8 O16	994.428	11.763	Full match	No results	No results	7.14114116700319	2.83615	0.00968696086400015	0.972222222222222	2.22634487851399	up
Com_5721_pos	Marimastat	C15 H29 N3 O5	331.211	8.17	Full match	No results	No results	2.58275996278044	1.36891	9.20607961661987e-05	1	1.38470089522118	up
Com_5750_neg	Dabigatran	C25 H25 N7 O3	471.2	10.878	Full match	No results	No results	3.90611709816552	1.96574	7.45121776525155e-05	1	1.94757759340496	up
Com_5806_neg	Nomilin	C28 H34 O9	514.223	13.14	Full match	No results	No results	4.2265412978665	2.07948	3.37901257969174e-05	1	1.94352478851018	up
Com_5819_neg	Acevaltrate	C24 H32 O10	480.2	9.719	Full match	No results	No results	2.22993210130458	1.157	0.000655782180652262	0.972222222222222	1.16198502401842	up
Com_5824_neg	4-(D-Galactopyranosyloxy)-3-heptyl-5-methoxyphenyl D-allopyranoside	C26 H42 O13	562.263	7.936	Full match	No results	No results	4.36746629138289	2.1268	2.03204346907549e-06	1	2.02324709064045	up
Com_5858_neg	Lankacidin C	C25 H33 N O7	459.228	12.935	Full match	No results	No results	2.07261186656647	1.05145	0.000104999986977621	1	1.03232320760181	up
Com_5861_pos	3-(3',5'-Diisopropyl-4'-methoxyphenyl)-3-trifluoromethyl diazirine	C15 H19 F3 N2 O	300.145	8.703	Full match	No results	No results	2.30705984458632	1.20606	0.00154265008993687	0.972222222222222	1.24942512903852	up
Com_587_pos	Dehydrotumulosic acid 去氢土莫酸	C31 H48 O4	484.356	15.773	Partial match	No results	Full match	2.10835658806136	1.07612	1.10078314690535e-05	1	1.12396321029657	up
Com_5879_pos	Protoporphyrin IX	C34 H34 N4 O4	562.258	15.494	Full match	No results	No results	4.26020868847667	2.09092	0.0117041547828732	0.972222222222222	1.82257958383473	up
Com_5890_neg	N-Benzyl-3-(2,5-dimethoxyphenyl)-4,5-dihydro-1,2-oxazole-5-carboxamide	C19 H20 N2 O4	340.142	9.906	Full match	No results	No results	2.2759946978365	1.1865	0.000747707975242715	1	1.09604567594163	up
Com_5900_neg	7-Hydroxyoctadecyl decanoate	C28 H56 O3	440.422	16.073	Full match	No results	No results	4.57255598865912	2.193	0.00303475281122399	0.888888888888889	2.94466428025166	up
Com_5909_neg	hainangranatumin B	C32 H40 O10	584.259	9.553	Full match	No results	No results	5.61505231837159	2.4893	1.58661168698835e-05	1	2.32788100203152	up
Com_5936_pos	Aniracetam	C12 H13 N O3	219.09	9.325	Full match	No results	No results	2.90087160968274	1.53649	5.14711620563239e-05	1	1.55939267130054	up
Com_5944_neg	dapdiamide C	C13 H22 N4 O5	314.158	7.598	Full match	No results	No results	2.54967651004176	1.35031	0.000782646139016019	1	1.27060987472275	up
Com_5944_pos	asp-arg	C10 H19 N5 O5	289.139	1.258	Full match	No results	No results	4.16722489673694	2.05909	7.78457929097352e-06	1	2.10655320164877	up
Com_5952_neg	N,N'-Bis(1-pyrenylmethyl)isophthalamide	C42 H28 N2 O2	592.213	13.218	Full match	No results	No results	4.17400293821395	2.06143	0.000203074864458531	1	2.0821315382846	up
Com_5997_pos	Metergoline	C25 H29 N3 O2	403.224	6.726	Full match	No results	No results	2.24782078323243	1.16853	0.00915879626110264	0.972222222222222	1.15670154703783	up
Com_6019_neg	shearinine D	C37 H45 N O6	599.327	8.775	Full match	No results	No results	4.16669776494406	2.0589	6.97119794243037e-05	1	1.99342879959884	up
Com_605_neg	f 133a	C2 H2 Cl F3	117.98	1.32	Full match	No results	No results	2.07144750222505	1.05064	0.000615397909823483	0.972222222222222	1.02883819827008	up
Com_6060_pos	(4R)-4-{4-[(2-Anilino-2-oxoethyl)amino]-4-oxobutyl}-L-glutamic acid	C17 H23 N3 O6	365.159	7.649	Full match	No results	No results	2.54528032831939	1.34782	0.0026542765221249	0.944444444444444	1.31991775402693	up
Com_6075_neg	Ethyl 1-[(4-chlorobenzoyl)amino]-5-oxo-3-phenylprolinate	C20 H19 Cl N2 O4	386.105	8.888	Full match	No results	No results	2.10294157003178	1.07241	0.0265014060429445	1	1.16627541779733	up
Com_610_pos	-2H-1-benzopyran-6-carboxylate	C33 H46 O4	506.338	15.775	Full match	No results	No results	2.16889155072633	1.11696	7.91717333973906e-06	1	1.16634743910217	up
Com_6163_neg	Laninamivir	C13 H22 N4 O7	346.15	8.096	Full match	No results	No results	2.11779171055324	1.08256	5.59424608105914e-09	1	1.03813825277757	up
Com_6166_pos	1-Phenyl-3-(trifluoromethyl)-3-heptanamine	C14 H20 F3 N	259.154	6.64	Full match	No results	No results	2.8516841343567	1.51181	0.000525297044428622	1	1.49458082805679	up
Com_6241_pos	(8E)-8-Undecen-1-yl 12-[(2S)-5,6-dioxo-1,4-dioxan-2-yl]dodecanoate	C27 H46 O6	466.328	15.224	Full match	No results	No results	4.25441023737993	2.08896	0.000356836766586265	1	2.07798420139926	up
Com_6245_neg	diazepinomicin	C28 H34 N2 O4	462.251	8.848	Full match	No results	No results	3.6905986691686	1.88385	0.000233464895629319	1	1.87011802772681	up
Com_625_neg	13-KODE	C18 H30 O3	294.219	13.147	Full match	No results	No results	2.64136085204648	1.40128	0.000600814230261333	1	1.35135756589674	up
Com_627_pos	Gly-Leu	C8 H16 N2 O3	188.117	1.998	Full match	No results	No results	2.4087298045204	1.26827	0.00200353708904714	1	1.23915828391108	up
Com_6282_pos	3-O-alpha-mycarosylerythronolide B	C28 H50 O10	546.338	6.827	Full match	No results	No results	2.05088825389858	1.03625	0.00193694366714401	1	1.01489175691817	up
Com_6311_neg	coenzyme Q2	C19 H26 O4	318.182	8.528	Full match	No results	No results	4.16848819265503	2.05952	2.29093344380496e-05	1	2.03194769729116	up
Com_6315_pos	benzyl 2-Aminoethylcarbamate	C10 H14 N2 O2	194.105	9.738	Full match	No results	No results	2.50379730204395	1.32412	0.000287193392372268	1	1.33909388600195	up
Com_6335_neg	(E)-8-Bromo-3-butyl-2-hydroxy-5-nitro-1-naphthaldehyde oxime	C15 H15 Br N2 O4	366.022	1.142	Full match	No results	No results	2.42537057590288	1.27821	1.85189009526478e-05	1	1.2443306641042	up
Com_6336_neg	dUDP	C9 H14 N2 O11 P2	388.006	1.117	Full match	No results	No results	2.15984269522058	1.11093	0.00476727981034706	1	1.15883675680163	up
Com_6374_neg	2,3-Dihydroxy-N-[2-(4-nitrobenzyl)-4-oxo-3-oxetanyl]benzamide	C17 H14 N2 O7	358.08	8.55	Full match	No results	No results	7.04337999517916	2.81627	4.72356849154081e-09	1	2.69679218985679	up
Com_640_pos	2-Methyl-2-propanyl (4-hydroxy-3-piperidinyl)carbamate	C10 H20 N2 O3	216.148	3.888	Full match	No results	No results	2.15232570121371	1.1059	0.00167443579210516	1	1.09595776110913	up
Com_6401_pos	4-Phenyl-1,2,3-oxathiazinane 2,2-dioxide	C9 H11 N O3 S	213.046	7.743	Full match	No results	No results	2.41620088790282	1.27274	1.28220043679543e-05	1	1.33215319903924	up
Com_6420_pos	PHYLLOQUINONE OXIDE	C31 H46 O3	466.343	15.12	Full match	No results	No results	2.46947846754215	1.30421	0.0201079230556877	1	1.67477265018759	up
Com_643_pos	4,4'-diapolycopenedial	C30 H36 O2	428.27	15.344	Full match	No results	No results	2.77840941213576	1.47426	9.50825696450754e-05	1	1.56517483870294	up
Com_6448_pos	Jujuboside B	C52 H84 O21	1044.55	8.174	Full match	No results	No results	2.50211788983275	1.32315	0.00205910409788419	1	1.47921799755883	up
Com_6491_neg	1-indanol	C9 H10 O	134.073	13.152	Partial match	No results	Full match	2.07228801909706	1.05122	3.50054929355988e-07	1	1.0126897508493	up
Com_6503_pos	4-Amino-2-{[N-(6-methyloctanoyl)glycyl]amino}butanoic acid	C15 H29 N3 O4	315.216	8.971	Full match	No results	No results	2.90490063554142	1.53849	4.52523755632486e-05	1	1.56479551024844	up
Com_6524_neg	2-(carboxymethyl)-5-oxo-2,5-dihydro-2-furoic acid	C7 H6 O6	186.016	1.159	Full match	No results	No results	3.04842491198379	1.60806	4.82334117067222e-05	1	1.58683536992749	up
Com_6537_pos	Leucyl-leucyl-norleucine	C18 H35 N3 O4	357.263	9.887	Full match	No results	No results	2.08741994275988	1.06172	0.000272347951915271	1	1.08790360447526	up
Com_6541_pos	DEMETHYLNAFTIFINE	C20 H19 N	273.151	6.051	Full match	No results	No results	2.62924665871759	1.39465	0.00205957204531408	1	1.36989293294477	up
Com_6548_neg	6,7,8-Trihydroxy-2H-chromen-2-one	C9 H6 O5	194.021	1.14	Full match	No results	No results	3.61006487704991	1.85202	1.46013033951579e-05	1	1.80183459121386	up
Com_6555_neg	ilomastat	C20 H28 N4 O4	388.21	9.711	Full match	No results	No results	2.94290998088919	1.55724	9.45475440402915e-05	1	1.46099588342092	up
Com_6578_neg	Losmapimod	C22 H26 F N3 O2	383.2	11.951	Full match	No results	No results	2.40418135819356	1.26555	0.0125618632115297	0.944444444444444	1.47358024132796	up
Com_6597_pos	Atagabalin	C10 H19 N O2	185.142	6.866	Full match	No results	No results	2.21171602704118	1.14517	0.0349811958269314	0.916666666666667	1.02041462540678	up
Com_660_pos	Bis(pinacolato)diboron	C12 H24 B2 O4	254.186	13.696	Full match	No results	No results	2.23174734523825	1.15817	0.00716414216756617	1	1.29739034875714	up
Com_6601_pos	5-(2-Propyn-1-yloxy)tryptophan	C14 H14 N2 O3	258.101	6.638	Full match	No results	No results	2.45445245007106	1.2954	0.000265394158432503	1	1.37232909629633	up
Com_663_pos	Leucylproline	C11 H20 N2 O3	228.148	6.925	No results	Full match	No results	3.12582170190053	1.64424	1.28461130779057e-05	1	1.67568507942703	up
Com_666_pos	1-lauroyl-sn-glycerol	C15 H30 O4	274.215	13.995	Full match	No results	No results	11.3877266619199	3.50941	8.93646537470552e-13	1	3.63316642139153	up
Com_6660_pos	ezetimibe	C24 H21 F2 N O3	409.149	7.483	Full match	No results	No results	3.59456671225034	1.84582	0.000432343319789225	1	1.81918010586271	up
Com_6707_pos	APAZIQUONE	C15 H16 N2 O4	288.111	5.87	Full match	No results	No results	2.07363328538919	1.05216	0.0159175034322668	1	1.22531322165458	up
Com_6724_neg	Dhurrin	C14 H17 N O7	311.1	9.124	Full match	No results	No results	3.45315020458987	1.78791	2.1659351816029e-05	1	1.73050871470083	up
Com_6743_pos	Bisoctrizole	C41 H50 N6 O2	658.397	14.886	Full match	No results	No results	6.55079093259428	2.71167	6.9333528270235e-05	1	2.69894265292349	up
Com_676_pos	Deoxycorticosterone 21-glucoside	C27 H40 O8	492.273	13.895	No match	Full match	No results	3.1806522797591	1.66932	0.000420669727521	0.972222222222222	1.77850954461156	up
Com_6792_pos	12-deoxyphorbol 20-acetate 13-(2-methylbutanoate)	C27 H38 O7	474.26	13.214	Full match	No results	No results	2.66068391755894	1.4118	4.58397264714915e-06	1	1.44466721485581	up
Com_6808_pos	4-Bromo-N,N-diethyl-2-methylaniline	C11 H16 Br N	241.047	1.256	Full match	No results	No results	2.15624934142119	1.10852	0.000575018260807206	1	1.14649912029251	up
Com_6858_pos	2-[(1H-Indol-3-ylacetyl)amino]pentanedioate	C15 H14 N2 O5	302.09	5.914	Full match	No results	No results	2.89606686432788	1.53409	3.68763439867903e-05	1	1.56210591498012	up
Com_693_pos	Corticosterone	C21 H30 O4	346.214	12.994	Full match	Full match	Full match	2.63621730333007	1.39847	8.35495132179298e-06	1	1.44065240302011	up
Com_6930_neg	SECONAL	C12 H18 N2 O3	238.131	9.185	Full match	No results	No results	2.59523204853375	1.37586	0.00407044925683572	1	1.24184841307081	up
Com_6946_pos	Aurantimycin	C38 H64 N8 O14	856.455	8.272	Full match	No results	No results	2.53296194218703	1.34083	2.36755083580391e-05	1	1.38237200650867	up
Com_6991_neg	3A-Deolivosylpremithramycin B	C47 H62 O21	962.379	11.426	Full match	No results	No results	3.08738760095989	1.62639	0.000364657206949864	1	1.49367465104023	up
Com_703_neg	Cefuroxime pivoxetil	C23 H28 N4 O11 S	568.149	13.465	Full match	No results	No results	6.18667999099309	2.62917	0.00796306714069772	1	2.80862536874647	up
Com_7109_pos	N~6~-(5-Oxo-D-isoleucyl)-L-lysine	C12 H23 N3 O4	273.169	5.953	Full match	No results	No results	2.4350770580457	1.28397	0.00108293614760125	1	1.27228854337167	up
Com_7122_pos	9-(2-Isopropoxyethyl)-8-(3,4,5-trimethoxybenzyl)-9H-purin-6-amine	C20 H27 N5 O4	401.205	7.974	Full match	No results	No results	2.59064958386115	1.37331	0.0159860258884571	1	1.23256113108379	up
Com_7138_pos	DL-Carbidopa	C10 H14 N2 O4	226.096	7.675	Full match	No results	No results	5.21476174390677	2.3826	0.00454065610595512	1	2.13197170760311	up
Com_7150_pos	4-Bromo-2,5-diheptylbenzaldehyde	C21 H33 Br O	380.17	7.003	Full match	No results	No results	2.29863990150332	1.20078	0.00371132890505133	1	1.15543138126953	up
Com_7152_neg	streptothricin F acid	C19 H36 N8 O9	520.263	8.485	Full match	No results	No results	3.72854959042148	1.89861	0.000917823837828943	1	1.7211419333655	up
Com_717_pos	balgacyclamide A	C25 H36 N6 O5 S	532.249	15.217	Full match	No results	No results	5.35594808113786	2.42114	0.00840267750027933	0.944444444444444	2.21327864267705	up
Com_7183_pos	Preladenant	C25 H29 N9 O3	503.238	9.744	Full match	No results	No results	3.70646458477501	1.89004	0.000160805148167517	1	2.04726787360222	up
Com_7194_pos	Plicamycin	C52 H76 O24	1084.47	8.466	Full match	No results	No results	3.82902619867387	1.93698	3.07170649919192e-06	1	2.00500618251821	up
Com_7309_neg	Tipelukast	C29 H38 O7 S	530.236	9.614	Full match	No results	No results	3.59673078460111	1.84669	1.72885454266513e-05	1	1.81016719670159	up
Com_7375_neg	BISBENZIMIDE ETHOXIDE	C27 H28 N6 O	452.232	9.031	Full match	No results	No results	2.63192266159105	1.39612	0.00238575970593025	0.972222222222222	1.43353359236413	up
Com_740_neg	N-Acetylornithine	C7 H14 N2 O3	174.1	1.458	Partial match	Full match	No results	2.88176779188334	1.52695	1.52660689964209e-05	1	1.44582420720173	up
Com_742_neg	1-(2,2'-Bipyridin-5-ylmethyl)-3-cyclohexylurea	C18 H22 N4 O	310.181	12.452	Full match	No results	No results	7.80885708471946	2.96511	1.97091264212527e-05	1	2.76196077318962	up
Com_7495_neg	Bradykinin	C50 H73 N15 O11	1059.56	9.595	Full match	No results	No results	2.57288206184012	1.36339	0.000389089249901472	1	1.32726032105233	up
Com_7498_neg	(-)-Notoamide B	C26 H29 N3 O4	447.217	9.145	Full match	No results	No results	2.28045728945289	1.18932	0.0001055515889933	1	1.16160748049432	up
Com_75_neg	Podecdysone B	C27 H42 O6	462.298	14.807	Full match	No results	No results	4.16795254996341	2.05934	0.0054431677431929	1	2.4144008241836	up
Com_7503_pos	2-[(2R,8Z)-2-Hydroxy-8-heptadecen-1-yl]-1,4-benzenediol	C23 H38 O3	362.281	15.425	Full match	No results	No results	2.55107465107609	1.35111	0.00212386642403323	0.972222222222222	1.54070252618421	up
Com_7533_pos	(3beta,5alpha,24S)-4-Methylenestigmasta-7,9(11),14-trien-3-ol	C30 H46 O	422.355	15.342	Full match	No results	No results	5.33013114589079	2.41417	4.12039998792269e-05	1	2.55851249086005	up
Com_7534_neg	Vindesine	C43 H55 N5 O7	753.407	10.097	Full match	No results	No results	2.36733704377524	1.24327	0.00336453326944132	1	1.10930415220281	up
Com_7599_pos	Methyl Jasmonate	C13 H20 O3	224.142	8.267	Full match	No results	No results	3.80868625488585	1.92929	1.0856869084142e-06	1	1.97916948317853	up
Com_7604_pos	4-(Dodecyloxy)-4'-ethynyl-2,2'-dipropoxybiphenyl	C32 H46 O3	478.343	15.925	Full match	No results	No results	3.67362891129104	1.87721	1.62264650859515e-05	1	1.98625924164882	up
Com_7676_pos	Chloramphenicol palmitate	C27 H42 Cl2 N2 O6	560.245	5.648	Full match	No results	No results	3.04739547240763	1.60758	2.00988296591944e-05	1	1.69183774277163	up
Com_7701_neg	2-(7-Oxo-7-phenylheptyl)-1H-isoindole-1,3(2H)-dione	C21 H21 N O3	335.151	6.007	Full match	No results	No results	2.3341754106261	1.22291	0.0038660977084429	0.972222222222222	1.11887166415866	up
Com_7758_pos	Azafrin	C27 H38 O4	426.275	12.883	Full match	No results	No results	3.5512922246851	1.82834	1.33091186668559e-05	1	1.92569254128957	up
Com_776_neg	1,3-Dihydroxy-2-propanyl 10,16-dihydroxyhexadecanoate	C19 H38 O6	362.266	14.599	Full match	No results	No results	3.20669726687193	1.68109	8.72350969326591e-05	1	1.5829876871867	up
Com_7779_pos	Eptapirone	C16 H23 N7 O2	345.19	6.809	Full match	No results	No results	5.22223464006545	2.38467	0.000599280147129671	1	2.31509553713569	up
Com_7849_pos	homobrassinolide	C29 H50 O6	494.359	15.687	Full match	No results	No results	7.35532401354888	2.87879	6.92670696083051e-07	1	2.96093075514419	up
Com_7874_neg	4,4'-(diphenylethenylidene)bis[n,n-dimethylbenzenamine]	C30 H30 N2	418.242	9.008	Full match	No results	No results	3.49559257496756	1.80554	0.0261418795325344	0.972222222222222	1.37125464422383	up
Com_7876_neg	Canthiumine	C33 H36 N4 O4	552.272	9.584	Full match	No results	No results	4.01769931596486	2.00637	8.81765844070088e-05	1	1.86394654849332	up
Com_794_pos	Adenine	C5 H5 N5	135.055	1.386	Partial match	Full match	Not the top hit	2.06130497652209	1.04356	0.00969938842771478	0.972222222222222	1.0961216990357	up
Com_8061_pos	cholic acid	C24 H40 O5	408.286	15.248	Full match	No results	No results	2.36832782650582	1.24387	0.0133807051492478	0.888888888888889	1.2518650363162	up
Com_8120_pos	Gabexate	C16 H23 N3 O4	321.169	6.869	Full match	No results	No results	2.36146456670987	1.23968	6.04614693879873e-05	1	1.29523464141913	up
Com_834_neg	SBHA	C8 H16 N2 O4	204.111	1.439	Full match	No results	No results	3.45210300009352	1.78748	1.50190709697663e-05	1	1.68558266329008	up
Com_844_neg	aerucyclamide A	C24 H34 N6 O4 S2	534.207	13.468	Full match	No results	No results	65.8493579449696	6.0411	1.02599627975518e-07	1	5.70666391022997	up
Com_85_pos	microsporin A	C28 H40 N4 O5	512.3	14.053	Full match	No results	No results	2.69058134178651	1.42792	0.00051632277273094	0.972222222222222	1.49365510132759	up
Com_856_pos	tretamine	C9 H12 N6	204.111	1.896	Full match	No results	No results	2.55118707561004	1.35117	0.00212614477794311	1	1.31006607980179	up
Com_8619_pos	Leu-Leu-Tyr	C21 H33 N3 O5	407.241	8.68	Full match	No results	No results	3.17029310140788	1.66462	0.00753903616346916	0.972222222222222	1.57395348620855	up
Com_8677_pos	Zicronapine	C22 H27 Cl N2	354.186	15.26	Full match	No results	No results	3.49004048848377	1.80324	3.27711010170316e-06	1	1.87205026191315	up
Com_88_pos	Erisimin	C29 H42 O9	534.282	14.052	Full match	No results	No results	2.69718286539555	1.43145	0.000508503494673565	0.972222222222222	1.49686723080926	up
Com_8935_pos	Deferoxamine	C25 H48 N6 O8	560.354	6.539	Full match	No results	No results	3.20075594450396	1.67841	0.00494858864393645	0.888888888888889	2.09355966223048	up
Com_8969_pos	Birinapant	C42 H56 F2 N8 O6	806.429	8.784	Full match	No results	No results	4.62821	2.21045	1.93552531127609e-05	1	2.29222663568678	up
Com_9004_pos	Catharine	C46 H54 N4 O10	822.387	15.984	Full match	No results	No results	2.06606421272421	1.04689	0.00147135187848502	0.972222222222222	1.09809863606311	up
Com_9088_pos	2-(6-Chloro-3-pyridinyl)-7-azabicyclo[2.2.1]heptane	C11 H13 Cl N2	208.077	6.954	Full match	No results	No results	2.15871374222291	1.11017	0.000136253079480729	1	1.17210128197015	up
Com_9117_pos	3-(3,5-Diisopropyl-4-methoxyphenyl)-3-(trifluoromethyl)diaziridine	C15 H21 F3 N2 O	302.159	5.836	Full match	No results	No results	2.23583530331737	1.16081	0.00136640604656651	0.972222222222222	1.19418918086761	up
Com_9125_pos	callytriol C	C23 H24 O3	348.172	7.161	Full match	No results	No results	3.30496638912795	1.72464	1.32651459375533e-05	1	1.77004829709064	up
Com_913_pos	(+)-Ophiobolin A	C25 H36 O4	400.262	13.736	Full match	No results	No results	2.29883346133728	1.2009	0.00242790815474025	1	1.31742321685977	up
Com_925_neg	C75	C14 H22 O4	254.151	9.148	Full match	No results	No results	2.87159257834858	1.52185	0.000417402530565321	1	1.49625979550886	up
Com_9351_pos	pre-putrebactin	C16 H30 N4 O7	390.211	8.087	Full match	No results	No results	3.65774816193896	1.87096	1.77399468220834e-05	1	1.93059806499431	up
Com_9389_pos	3-O-(alpha-L-oleandrosyl)oleandolide	C27 H46 O10	530.307	6.467	Full match	No results	No results	2.53340002588366	1.34107	0.000131184088824983	1	1.4253229938146	up
Com_946_neg	Cliprofen	C14 H11 Cl O3 S	294.011	1.501	Full match	No results	No results	2.17360014251341	1.12009	4.12321539851575e-05	1	1.09583576437613	up
Com_9478_pos	retaspimycin	C31 H45 N3 O8	587.318	8.642	Full match	No results	No results	3.53076547011413	1.81998	0.000207244843591593	1	1.96896251348742	up
Com_9493_pos	2,2':4',1'':3'',2'''-Quaternaphthalene-2'',3'-diol	C40 H26 O2	538.193	7.092	Full match	No results	No results	3.04307467369269	1.60553	0.0194569397618273	0.833333333333333	1.45257006940597	up
Com_9550_pos	Cycloprodigiosin	C20 H23 N3 O	321.184	10.582	Full match	No results	No results	2.53894938256876	1.34423	0.000110426010071791	1	1.35498293686032	up
Com_9700_pos	tentoxin B	C22 H32 N4 O5	432.237	9.575	Full match	No results	No results	2.41350775081231	1.27113	0.0455306364436821	0.944444444444444	1.03859886897096	up
Com_9790_pos	PAC-1	C23 H28 N4 O2	392.222	9.004	Full match	No results	No results	3.95109320102174	1.98225	4.48441269512706e-05	1	2.00195882421294	up
Com_9895_pos	15-cis-4,4'-diapophytoene	C30 H48	408.376	15.572	Full match	No results	No results	2.47654892526674	1.30833	0.000132129466552854	1	1.38845651339908	up
Com_9905_pos	Bayogenin 3-O-cellobioside	C42 H68 O15	812.455	8.591	Full match	No results	No results	3.38613689366208	1.75964	0.000933799108444506	1	1.72501960834009	up
Com_996_neg	deoxyuridine	C9 H12 N2 O5	228.074	1.482	Full match	No results	No results	2.20007742623026	1.13755	0.00214981755715405	0.972222222222222	1.14657263052369	up
Com_9978_pos	Linagliptin	C25 H28 N8 O2	472.231	8.12	Full match	No results	No results	2.10227739405232	1.07195	0.0193842759769295	0.888888888888889	1.14648935990053	up
Com_1027_pos	Hellebrigenin 3-acetate	C26 H34 O7	458.229	13.845	Full match	No results	No results	0.18042412613931	-2.47054	0.00180272756428492	1	2.25237023016111	down
Com_106_neg	Lauryl aldehyde	C12 H24 O	184.182	11.858	Full match	No results	No results	0.433959806644899	-1.20437	0.000191361455310047	1	1.12786461571481	down
Com_1087_pos	Geranylacetone	C13 H22 O	194.167	12.88	Full match	No results	No results	0.434629787997165	-1.20214	1.33955861574561e-05	1	1.23779046670558	down
Com_10874_pos	Angiotensin II	C50 H71 N13 O12	1045.53	10.051	Full match	No results	No results	0.462683860461098	-1.1119	0.00446368169424557	1	1.16771862795197	down
Com_10910_pos	3-[3-(3,5-Dimethyl-1H-pyrazol-4-yl)propoxy]benzoic acid	C15 H18 N2 O3	274.13	11.117	Full match	No results	No results	0.433547356428277	-1.20574	0.000469671718725404	1	1.22309858689372	down
Com_1132_pos	dictyostatin	C32 H52 O6	532.377	14.83	Full match	No results	No results	0.0991402344020886	-3.33439	4.05621111248334e-07	1	3.48950941375736	down
Com_11352_pos	Smoothened agonist	C28 H28 Cl N3 O S	489.165	1.06	Full match	No results	No results	0.186819007575545	-2.42029	5.34647961837792e-07	1	2.47892400899766	down
Com_1167_neg	N-[1-(Dihydroxyboryl)butyl]argininamide	C10 H24 B N5 O3	273.198	11.859	Full match	No results	No results	0.446736652538896	-1.1625	0.000298747734187774	1	1.08666044250583	down
Com_1175_pos	13(2)-carboxypyropheophorbide a	C34 H34 N4 O5	578.254	15.152	Full match	No results	No results	0.111222568926841	-3.16848	0.000627659327745716	0.972222222222222	3.08036730105573	down
Com_1186_pos	5-((Triisopropylsilyl)oxy)pentanal	C14 H30 O2 Si	258.201	14.831	Full match	No results	No results	0.0670240756277264	-3.89918	1.52019231429624e-05	1	4.18133775386626	down
Com_12240_pos	HYEMALOSIDE A	C33 H28 O19	728.122	6.607	Full match	No results	No results	0.354106438775614	-1.49775	0.0456257516361358	0.861111111111111	1.18620090759962	down
Com_1266_pos	Narbonolide	C28 H47 N O7	509.336	13.461	Full match	No results	No results	0.208139456909179	-2.26438	3.67764199253322e-06	1	2.32885956295078	down
Com_1279_pos	MFCD01318772	C8 H13 N3 O2	183.101	1.343	Full match	No results	No results	0.375637474179781	-1.41259	0.00332278381957708	1	1.33277278378451	down
Com_1281_pos	soyasapogenol A	C30 H50 O4	474.369	14.832	Full match	No results	No results	0.381486171469268	-1.3903	7.95012008956461e-06	1	1.44759405393741	down
Com_1304_pos	trans-1,4-Cyclohexanediamine	C6 H14 N2	114.116	1.029	Full match	No results	No results	0.0593700373603096	-4.07412	6.60280465624869e-08	1	4.17169429797657	down
Com_1329_pos	Ectocarpene	C11 H16	148.126	11.902	Full match	No results	No results	0.480261333795083	-1.05811	0.000204228959979125	1	1.09547806356034	down
Com_1333_pos	2-Hydroxy-3-[7-(methylsulfanyl)heptyl]succinate	C12 H20 O5 S	276.103	1.229	Full match	No results	No results	0.182676300422327	-2.45264	5.59711222073943e-07	1	2.54439687784462	down
Com_1354_pos	3-Methoxybenzaldehyde	C8 H8 O2	136.053	13.713	Not the top hit	Full match	Partial match	0.442811230120942	-1.17524	1.76166570350956e-05	1	1.23114877050189	down
Com_1498_pos	Medroxyprogesterone 17-acetate	C24 H34 O4	386.246	15.194	Full match	No results	No results	0.266431774360213	-1.90816	0.000116646941514837	1	2.04472713037486	down
Com_1553_pos	1-palmitoylglycerone 3-phosphate	C19 H37 O7 P	408.228	15.195	Full match	No results	No results	0.244916580118988	-2.02964	1.41460397230209e-05	1	2.14512319638708	down
Com_1687_neg	1,3,4-Trihydroxy-5-oxocyclohexanecarboxylic acid	C7 H10 O6	190.047	1.17	Full match	No results	No results	0.444766592310536	-1.16888	0.00153812228011839	0.972222222222222	1.11985115091308	down
Com_1746_pos	Olomoucine	C15 H18 N6 O	298.153	5.905	Full match	No results	No results	0.329108859871898	-1.60336	4.75905899418417e-06	1	1.63999241603015	down
Com_1759_neg	5alpha-cyprinol	C27 H48 O5	452.349	14.519	Full match	No results	No results	0.253093309169754	-1.98226	0.000672452584860407	1	1.79996911437773	down
Com_1760_pos	Hydroquinone	C6 H6 O2	110.037	11.139	Partial match	No results	Full match	0.421246946864989	-1.24726	0.000409210149918686	1	1.31078080650727	down
Com_1763_neg	fischeroside A	C28 H40 O11	552.259	13.754	Full match	No results	No results	0.319898704647824	-1.64431	1.87805737625476e-05	1	1.55231899813146	down
Com_1861_pos	Furomine	C20 H32 N2 O4	364.238	15.264	Full match	No results	No results	0.489146964524167	-1.03166	5.50179173832718e-06	1	1.07627113340324	down
Com_1889_pos	1-[2-(1,3-Pentadiyn-1-yl)phenyl]-3-(trimethylsilyl)-2-propyn-1-one	C17 H16 O Si	264.098	10.664	Full match	No results	No results	0.413761799291818	-1.27313	0.000219096154106286	1	1.30619898586281	down
Com_1898_neg	(E)-progabide	C17 H16 Cl F N2 O2	334.089	1.101	Full match	No results	No results	0.291345610629155	-1.7792	0.000729297304152306	1	1.76807997331785	down
Com_1943_pos	2-Amino-1,3,4-octadecanetriol	C18 H39 N O3	317.293	12.424	Full match	Full match	No results	0.273809488911341	-1.86876	0.0384370458557956	0.777777777777778	1.5978960119823	down
Com_1961_pos	(+)-neopeltolide	C31 H46 N2 O9	590.323	14.831	Full match	No results	No results	0.357775890390744	-1.48287	0.000173029279605223	1	1.56753528733223	down
Com_2012_pos	bis(3-aminopropyl)amine	C6 H17 N3	131.143	1.03	Full match	No results	No results	0.072647425151558	-3.78294	4.21086368114196e-08	1	3.91864358010976	down
Com_2074_pos	chi,chi-Caroten-18-ol	C40 H48 O	544.372	13.89	Full match	No results	No results	0.432440634542886	-1.20943	0.0262853015958716	0.833333333333333	1.17683891796249	down
Com_2117_neg	Ribulose 1,5-diphosphate	C5 H12 O11 P2	309.985	1.176	Full match	No results	No results	0.322875530660651	-1.63095	0.00815125334842079	1	1.36379184164256	down
Com_2162_pos	Calcimycin	C29 H37 N3 O6	523.266	14.879	Full match	No results	No results	0.119753084523514	-3.06187	3.52174453159244e-05	1	3.29336089647702	down
Com_2215_neg	Ponatinib	C29 H27 F3 N6 O	532.218	10.329	Full match	No results	No results	0.346532569604297	-1.52894	0.00107941131988914	1	1.57709555712957	down
Com_2231_neg	Integerressine	C33 H38 N4 O4	554.292	13.492	Full match	No results	No results	0.326623415637441	-1.6143	0.0365741521667196	0.861111111111111	1.58759655262507	down
Com_2253_pos	Nicomol	C34 H32 N4 O9	640.218	14.707	Full match	No results	No results	0.192390923078896	-2.37789	0.0143417021657627	1	1.89770932451919	down
Com_2284_pos	Sauchinone 三白草酮	C20 H20 O6	356.13	11.412	No match	No results	Invalid mass	0.160094178566095	-2.64301	1.48242806924484e-07	1	2.72168412553618	down
Com_2316_pos	Oxocamphor	C10 H14 O2	166.1	11.147	Full match	No results	No results	0.408212489972679	-1.29261	0.000536094978873402	1	1.38086688052595	down
Com_2336_neg	marinisporolide A	C38 H58 O10	674.402	12.166	Full match	No results	No results	0.37224141648364	-1.42569	0.000420453479276785	1	1.38254526641627	down
Com_2393_pos	pyropheophorbide a	C33 H34 N4 O3	534.264	15.148	Full match	No results	No results	0.157411219155566	-2.66739	0.000776681275599297	1	2.5706146518872	down
Com_2438_pos	2,2-Dimethyl-8-prenylchromene 6-carboxylic acid	C17 H20 O3	272.141	12.93	Full match	No results	No results	0.412014474303339	-1.27923	0.000435646105196824	1	1.30784554658974	down
Com_247_pos	5,5-Dimethyl-4-(3-oxobutyl)dihydro-2(3H)-furanone	C10 H16 O3	184.11	11.138	Full match	No results	No results	0.446851700498668	-1.16213	0.00105401761675334	1	1.23162212886201	down
Com_2528_pos	kulkenon	C34 H52 O6	556.374	14.959	Full match	No results	No results	0.13727194841965	-2.86489	9.95169844731506e-06	1	3.04865578146459	down
Com_2553_pos	Hydrocortisone Valerate	C26 H38 O6	446.267	14.134	Full match	No results	No results	0.312009951089969	-1.68034	0.00216985011617319	1	1.89259404694589	down
Com_2584_pos	Clinofibrate	C28 H36 O6	468.249	14.291	Full match	No results	No results	0.378088795357564	-1.4032	3.56344950881911e-05	1	1.44585486598077	down
Com_2614_pos	N,N'-1,4-Butanediylbis[3-(4-hydroxy-3-methoxyphenyl)propanamide]	C24 H32 N2 O6	444.228	12.825	Full match	No results	No results	0.480993325448151	-1.05591	0.00456667021561803	0.916666666666667	1.0718598999028	down
Com_2656_pos	millettone	C22 H18 O6	378.111	11.412	Full match	No results	No results	0.188124362289114	-2.41024	1.39878194701517e-06	1	2.49149699081441	down
Com_2705_pos	BCP	C26 H20 N2	360.161	8.788	Full match	No results	No results	0.431833588528719	-1.21145	0.000226041018401559	1	1.23880084324803	down
Com_2713_pos	Santonin	C15 H18 O3	246.121	11.898	No match	No results	Invalid mass	0.498782949041079	-1.00352	0.00339041974407194	1	1.06662051016096	down
Com_2798_neg	N-tert-Butyloxycarbonyl-deacetyl-leupeptin	C23 H44 N6 O5	484.339	15.448	Full match	No results	No results	0.233679025054947	-2.0974	0.000524006779796111	1	2.11705318550305	down
Com_2811_pos	leucascandrolide A congener	C36 H54 N2 O10	674.38	14.999	Full match	No results	No results	0.390324025461153	-1.35726	0.0169296731158906	0.916666666666667	1.61935267282917	down
Com_2819_pos	2,6-Dimethyl-4,10-dioxatricyclo[5.2.1.0~2,6~]decane-3,5-dione	C10 H12 O4	196.074	6.584	Full match	No results	No results	0.395782851877462	-1.33722	0.00023119203391046	1	1.37591073590558	down
Com_2846_pos	3-[3-(1-Pyrenyl)propyl]-2-[(triisopropylsilyl)oxy]benzoic acid	C35 H40 O3 Si	536.273	13.734	Full match	No results	No results	0.272788813480551	-1.87414	0.00127878277245543	1	1.82180339835166	down
Com_2989_pos	12-Hydroxylauric acid	C12 H24 O3	216.173	11.899	Full match	No results	No results	0.491390567387247	-1.02506	0.000338886179215545	1	1.05759632877119	down
Com_300_pos	L-alpha-Glycerylphosphorylcholine	C8 H20 N O6 P	257.103	1.274	Full match	No results	No results	0.460102981498511	-1.11997	0.0171686748848336	1	1.32057389807564	down
Com_3007_neg	Riboflavin Tetrabutyrate	C33 H44 N4 O10	656.308	12.513	Full match	No results	No results	0.344114682810693	-1.53904	0.000499384611153871	1	1.49062765361849	down
Com_3013_neg	Taprenepag	C24 H22 N4 O5 S	478.131	1.075	Full match	No results	No results	0.353179604541813	-1.50153	0.00348362840365808	1	1.49816	down
Com_3036_pos	Guanethidine	C10 H22 N4	198.185	1.059	Full match	No results	No results	0.0501848456798519	-4.3166	1.12662125330935e-10	1	4.45508179005512	down
Com_3107_pos	Marini	C26 H30 O6	438.205	11.922	Full match	No results	No results	0.330343974239169	-1.59796	0.000665265127865722	0.972222222222222	1.64941932719017	down
Com_3137_pos	Schweinfurthin A	C34 H44 O6	548.313	14.619	Full match	No results	No results	0.230185914369818	-2.11913	5.88206309771538e-07	1	2.21451575049256	down
Com_3208_pos	Telinavir	C33 H44 N6 O5	604.339	14.688	Full match	No results	No results	0.383492246445963	-1.38273	0.000960302429924761	1	1.45781246638605	down
Com_321_neg	Dihomo-gamma-linolenic acid	C20 H34 O2	306.255	14.749	Full match	No results	No results	0.384936485433763	-1.37731	0.00263072610741387	0.916666666666667	1.52099055855689	down
Com_3237_pos	naltrindole	C26 H26 N2 O3	414.193	13.068	Full match	No results	No results	0.412714946178987	-1.27678	5.58610353662161e-05	1	1.33808664688698	down
Com_3301_pos	cryptobeilic acid C	C22 H20 O5	364.132	11.08	Full match	No results	No results	0.163563458213861	-2.61208	1.04780689488903e-07	1	2.68258671120347	down
Com_3347_neg	Hyrtinadine A	C20 H14 N4 O2	342.113	9.949	Full match	No results	No results	0.192487368535755	-2.37716	3.97432169985358e-06	1	2.24151008190024	down
Com_3367_pos	(2E,4Z)-2,4-Octadienal	C8 H12 O	124.089	11.138	Full match	No results	No results	0.460441268905935	-1.11891	0.000279761464133853	1	1.15684027471499	down
Com_3388_pos	Bis(2-phenylpropyl)silane	C18 H24 Si	268.165	11.205	Full match	No results	No results	0.494465807211344	-1.01606	0.000748362356533498	1	1.06266471784893	down
Com_3404_pos	sempervirene	C19 H16 N2	272.13	11.9	Full match	No results	No results	0.416223489499177	-1.26457	4.00556076937476e-05	1	1.30933933510744	down
Com_3420_pos	MFCD18430791	C7 H11 N O6	205.059	1.266	Full match	No results	No results	0.385473346974103	-1.3753	0.000536522378150894	1	1.45262947926639	down
Com_3446_neg	1,3-Propane sultone	C3 H6 O3 S	122.004	9.111	Full match	No results	No results	0.290667087056202	-1.78256	0.000564493050399705	1	1.61656842961599	down
Com_3450_pos	Tetraneurin A	C17 H22 O6	322.142	11.235	Full match	No results	No results	0.342949020956116	-1.54393	0.00393976223359064	0.916666666666667	1.50568991412196	down
Com_346_pos	1,3-Diisopropyl-2-[(2-methoxyoctyl)sulfanyl]benzene	C21 H36 O S	336.248	15.522	Full match	No results	No results	0.456819685157573	-1.1303	0.00200124472981403	0.916666666666667	1.19215833317246	down
Com_3489_pos	Loxoprofen	C15 H18 O3	246.126	10.672	Full match	No results	No results	0.110493508474879	-3.17797	2.48863955699608e-09	1	3.28013602312179	down
Com_3540_pos	cercosporene F	C40 H52 O8	660.366	12.941	Full match	No results	No results	0.410523579779158	-1.28446	0.0107441201192444	0.916666666666667	1.28627696531031	down
Com_3594_neg	Spinosyn B	C40 H63 N O10	717.447	11.775	Full match	No results	No results	0.171828899742283	-2.54096	0.0030378556627715	1	2.10226467697672	down
Com_3597_neg	Cycloaspeptide E	C36 H43 N5 O5	625.324	12.288	Full match	No results	No results	0.170985348685695	-2.54806	0.000327881122418817	0.972222222222222	2.38061151082012	down
Com_3640_pos	Boldenone Undecylenate	C30 H44 O3	452.327	15.415	Full match	No results	No results	0.424516862982108	-1.23611	0.000729541538592726	1	1.22965856392379	down
Com_3817_pos	1,4-Dimethyl-5H-pyrido[4,3-b]indol-3-amine	C13 H13 N3	211.111	8.169	Full match	No results	No results	0.481301148335186	-1.05499	0.0282708591623628	0.833333333333333	1.26058755360549	down
Com_3855_pos	vedelianin	C29 H36 O6	480.249	14.085	Full match	No results	No results	0.472755847538574	-1.08083	0.0117306437184381	0.916666666666667	1.27965478049401	down
Com_3930_neg	10-Phenyldecanal	C16 H24 O	232.182	11.217	Full match	No results	No results	0.385889277955629	-1.37374	1.04124388300017e-05	1	1.32320316414164	down
Com_394_pos	Decylubiquinone	C19 H30 O4	322.214	13.713	Full match	No results	No results	0.482257751799934	-1.05212	1.03131533358714e-05	1	1.09868397624076	down
Com_397_pos	LysoPC(18:3(9Z,12Z,15Z))	C26 H48 N O7 P	517.316	14.815	Full match	No results	No results	0.11715287014454	-3.09354	1.4777602517083e-05	1	3.09786008477744	down
Com_4004_pos	5-Methyl-12-propylindolo[1,2-c]quinazolin-6(5H)-one	C19 H18 N2 O	290.141	11.9	Full match	No results	No results	0.409138762605198	-1.28934	0.000113624316930133	1	1.34415151574188	down
Com_4181_pos	(7aS,10aR,10bR)-Octahydro-1H,5H-[1,3]oxazino[5,4,3-ij]quinoline	C11 H19 N O	181.147	11.283	Full match	No results	No results	0.44343983245722	-1.17319	0.00774204799467806	0.916666666666667	1.14641844240379	down
Com_4202_pos	stachybotrin D	C26 H35 N O5	441.25	10.824	Full match	No results	No results	0.231033399587566	-2.11383	0.000136961406959917	1	2.1111590055533	down
Com_4213_pos	trimethobenzamide	C21 H28 N2 O5	388.202	13.849	Full match	No results	No results	0.360972501015331	-1.47004	0.00627705814024997	0.972222222222222	1.54039287630522	down
Com_4253_pos	(7alpha,13beta)-2-Oxospartein-13-yl 3,5-dihydroxy-4-methoxybenzoate	C23 H30 N2 O6	430.21	15.193	Full match	No results	No results	0.206842951078047	-2.27339	7.36529452560977e-05	1	2.4321284436964	down
Com_4256_pos	24-Methyl-2-oxooxacyclotetracosan-3-yl beta-D-mannopyranoside	C30 H56 O8	544.398	12.764	Full match	No results	No results	0.342274985614334	-1.54677	2.51720829393216e-05	1	1.57551768861518	down
Com_426_neg	Nandrolone	C18 H26 O2	274.195	11.859	Full match	No results	No results	0.450207466842715	-1.15134	0.000170975232743616	1	1.08246955454642	down
Com_4300_pos	Convallagenin A 3-O-alpha-L-arabinopyranoside	C32 H52 O9	580.36	12.663	Full match	No results	No results	0.490361777366406	-1.02808	0.00142718596557491	1	1.02933681821568	down
Com_433_pos	Isoeugenol acetate 异丁香酚乙酸酯	C12 H14 O3	206.092	11.138	No results	No results	Invalid mass	0.480842575669927	-1.05636	0.00243211569808905	1	1.12085306094681	down
Com_447_pos	anacardic acid	C22 H36 O3	348.267	14.987	Full match	No results	No results	0.411593216367668	-1.28071	0.000498419098309413	1	1.27971648868073	down
Com_4520_pos	Latanoprost	C26 H40 O5	432.285	14.262	Full match	No results	No results	0.411936493635562	-1.27951	0.000277953743059327	1	1.30021289971522	down
Com_4549_neg	Bambuterol	C18 H29 N3 O5	367.21	9.882	Full match	No results	No results	0.364350127666682	-1.4566	0.00518832498651137	0.944444444444444	1.34614745191794	down
Com_4817_neg	syringolin B	C24 H41 N5 O6	495.304	10.898	Full match	No results	No results	0.284810279356469	-1.81193	0.0022905449153007	0.972222222222222	1.63892637197157	down
Com_4826_pos	Thalicarpine	C41 H48 N2 O8	696.343	14.644	Full match	No results	No results	0.449886129346479	-1.15237	0.0385137565108991	0.833333333333333	1.09668859047497	down
Com_4904_pos	dalvastatin	C24 H31 F O3	386.224	12.824	Full match	No results	No results	0.431495429824188	-1.21258	0.00011101559584466	1	1.23326372797917	down
Com_4907_neg	E-7820	C17 H12 N4 O2 S	336.069	1.114	Full match	No results	No results	0.326892526589174	-1.61311	0.00194464475068686	1	1.65792637492947	down
Com_4907_pos	onchidionol	C37 H56 O9	644.395	15.254	Full match	No results	No results	0.107841744046331	-3.21301	1.50843373390445e-05	1	3.40994758832836	down
Com_5000_pos	(2S)-2-Hydroxytetradecanoic acid	C14 H28 O3	244.204	12.884	Full match	No results	No results	0.461707345996428	-1.11495	3.14615982734921e-05	1	1.14402136565666	down
Com_5131_pos	(6E)-3,7,11-Trimethyl-6,10-dodecadien-1-yl trihydrogen diphosphate	C15 H30 O7 P2	384.147	6.45	Full match	No results	No results	0.414429327070635	-1.2708	0.00108924655414602	1	1.33330765998048	down
Com_514_pos	Rakicidin C	C26 H42 N4 O6	506.311	14.964	Full match	No results	No results	0.099070313472098	-3.3354	1.84288482621329e-07	1	3.47031948471753	down
Com_5208_pos	Estriol	C18 H24 O3	288.173	14.87	Full match	No results	No results	0.359107068098306	-1.47751	0.00689415401874621	1	1.3628301572389	down
Com_5357_pos	Tiagabine	C20 H25 N O2 S2	375.132	8.505	Full match	No results	No results	0.473037449703579	-1.07997	1.63546030896483e-05	1	1.12966522344159	down
Com_5404_pos	methyprylon	C10 H17 N O2	183.126	10.676	Full match	No results	No results	0.347938118690935	-1.5231	7.51823073834121e-05	1	1.59749068130697	down
Com_5436_pos	2-Furyl(6',7',10,11-tetramethoxyemetan-2'-yl)methanone	C34 H42 N2 O6	574.307	14.654	Full match	No results	No results	0.463919222644412	-1.10805	0.0342087722562764	0.777777777777778	1.19099703922282	down
Com_5440_neg	Tenifatecan	C55 H72 N2 O9	904.521	15.762	Full match	No results	No results	0.368984526190121	-1.43837	0.000808694773265107	0.972222222222222	1.37561487470588	down
Com_5444_neg	Argiotoxin 659	C31 H53 N11 O5	659.425	12.934	Full match	No results	No results	0.323111262228024	-1.6299	0.000143000487476867	1	1.56026067559282	down
Com_5472_neg	Muraglitazar	C29 H28 N2 O7	516.187	8.587	Full match	No results	No results	0.269885032047603	-1.88958	0.00154044990816103	0.972222222222222	1.70408537576173	down
Com_5511_pos	Mycalamide A	C24 H41 N O10	503.275	6.649	Full match	No results	No results	0.298359609295541	-1.74488	0.00189769059674113	1	1.65984826970298	down
Com_5590_pos	Desloratadine	C19 H19 Cl N2	310.124	10.086	Full match	No results	No results	0.143603571538311	-2.79984	1.01707769250337e-06	1	2.8530497340601	down
Com_5604_pos	SB-204070	C19 H27 Cl N2 O4	382.167	12.48	Full match	No results	No results	0.459192157277562	-1.12283	7.48489668690791e-05	1	1.19109016788871	down
Com_566_pos	1-oleoyl-sn-glycero-3-phosphoethanolamine	C23 H46 N O7 P	479.302	14.878	Full match	No results	No results	0.110088883904405	-3.18326	4.08062376185564e-05	1	3.44946111477243	down
Com_5839_pos	TI0889000	C20 H26 O4	330.184	14.828	Full match	No results	No results	0.468527337426378	-1.09379	0.00791749740413946	0.944444444444444	1.06696150035572	down
Com_589_neg	Joro toxin	C27 H47 N7 O6	565.361	14.295	Full match	No results	No results	0.203072358357198	-2.29993	0.000231714703735967	1	2.18569225153076	down
Com_592_pos	Pheophorbide A	C35 H36 N4 O5	592.269	15.451	Full match	No results	No results	0.29460393769373	-1.76315	0.00238193608551116	0.972222222222222	1.73200616158692	down
Com_5981_pos	militarinone B	C26 H33 N O5	439.234	10.701	Full match	No results	No results	0.250658801150194	-1.9962	8.61874580900209e-05	1	2.01347267654415	down
Com_5992_pos	g-Tokoferol	C28 H48 O2	416.366	14.837	Full match	No results	No results	0.442644277262062	-1.17578	3.33117822209332e-05	1	1.22573060617838	down
Com_6030_pos	3,4,5-Trifluorophenylalanine	C9 H8 F3 N O2	219.051	6.71	Full match	No results	No results	0.406507666964808	-1.29865	3.94341303563054e-05	1	1.3660422273405	down
Com_6152_neg	Lasmiditan	C19 H18 F3 N3 O2	377.137	12.254	Full match	No results	No results	0.243924746736284	-2.03549	2.30388092163398e-05	1	2.02597061992278	down
Com_6201_pos	carzenide	C7 H7 N O4 S	201.01	8.559	Full match	No results	No results	0.419986109951933	-1.25159	0.000138087896598002	1	1.29601404108685	down
Com_6229_pos	dragonamide C	C33 H57 N5 O6	619.433	15.371	Full match	No results	No results	0.338962586899822	-1.5608	0.00858886263453741	1	1.41959899937789	down
Com_6264_pos	1-O-Hexadecyl-lyso-sn-glycero-3-phosphocholine	C24 H52 N O6 P	481.354	15.135	Full match	No results	No results	0.44464269559475	-1.16928	0.00173466482641185	1	1.25087743216259	down
Com_6298_pos	Butylated hydroxytoluene	C15 H24 O	220.183	12.482	Full match	No results	No results	0.490432212262472	-1.02787	0.00136940618507864	1	1.11223152869609	down
Com_6356_neg	2,6-Anhydro-1-O-(3,4,5-trihydroxybenzoyl)-D-mannitol	C13 H16 O9	316.079	1.101	Full match	No results	No results	0.46187405902871	-1.11443	0.00977380643811352	0.916666666666667	1.06029667439442	down
Com_6449_pos	Tirasemtiv	C12 H14 N4 O	230.117	7.666	Full match	No results	No results	0.385067302960981	-1.37682	0.00015010392374343	1	1.46719498981502	down
Com_6451_pos	Gardenoside	C17 H24 O11	404.132	6.42	Full match	No results	No results	0.360695022280038	-1.47115	0.00169392752806881	1	1.44892289227568	down
Com_6463_pos	terpendole J	C32 H43 N O5	521.315	12.914	Full match	No results	No results	0.475437449979271	-1.07267	0.000256230607665088	1	1.09879069897206	down
Com_649_pos	Dihydrojasmone	C11 H18 O	166.136	11.898	Full match	No results	No results	0.479338376997246	-1.06088	0.000147946745793539	1	1.08861777571876	down
Com_6526_pos	tubiferal A	C30 H42 O5	482.302	15.77	Full match	No results	No results	0.256835974113657	-1.96108	0.00108838255297278	1	1.90120640873158	down
Com_6552_neg	7-Methylguanosine 5'-(dihydrogen phosphate)	C11 H17 N5 O8 P	378.079	1.093	Full match	No results	No results	0.283608195996611	-1.81803	0.000455413346104365	1	1.84601953816954	down
Com_658_pos	10-Undecenoic acid	C11 H20 O2	184.147	11.9	Full match	No results	No results	0.461310524449982	-1.11619	0.000111740449261828	1	1.1410850929583	down
Com_6621_neg	rolitetracycline	C27 H33 N3 O8	527.229	9.58	Full match	No results	No results	0.294187062190083	-1.76519	1.8370509566887e-06	1	1.69951669626431	down
Com_6771_pos	Dithizone	C13 H12 N4 S	256.077	11.415	Full match	No results	No results	0.144162986672767	-2.79423	2.37540423220304e-08	1	2.89837	down
Com_6835_pos	Metildigoxin	C42 H66 O14	794.445	15.228	Full match	No results	No results	0.490447429087169	-1.02783	8.67405571995297e-05	1	1.06222433799688	down
Com_6841_pos	Alfaxalone	C21 H32 O3	332.235	13.15	Full match	No results	No results	0.279943597570009	-1.83679	8.75213357115029e-06	1	1.93754825265583	down
Com_7040_pos	SG1577650	C12 H10 N4	210.09	7.986	Full match	No results	No results	0.406593239617208	-1.29834	0.00319615545633757	1	1.23795550874752	down
Com_7067_neg	strongylodiol D	C26 H42 O2	386.32	15.56	Full match	No results	No results	0.452261720729486	-1.14477	0.00249747585773775	1	1.06351817435135	down
Com_7141_pos	Cyhexatin	C18 H34 O Sn	386.163	6.637	Full match	No results	No results	0.499102394354655	-1.00259	0.0075142063599454	0.944444444444444	1.00730576108199	down
Com_7278_neg	carijodienone	C21 H28 O	296.213	11.699	Full match	No results	No results	0.491303586991958	-1.02531	0.00354047989518186	1	1.04079757960465	down
Com_7316_pos	C55-isoprenyl pyrophosphate	C55 H92 O7 P2	926.633	15.196	Full match	No results	No results	0.328279540668147	-1.607	0.000381435405517248	1	1.61701465281755	down
Com_737_pos	4-hydroxyprotoasukamycin	C31 H34 N2 O6	530.242	14.515	Full match	No results	No results	0.166606970191817	-2.58548	4.03471956861877e-05	1	2.71022868434989	down
Com_7391_neg	coproporphyrinogen III(4-)	C36 H40 N4 O8	656.288	12.622	Full match	No results	No results	0.464804914532255	-1.1053	0.00292504143518481	0.972222222222222	1.12329904018667	down
Com_7469_pos	6-epi-guttiferone J	C38 H50 O5	586.365	15.857	Full match	No results	No results	0.390951422751148	-1.35494	0.0199033652902792	1	1.17617897961488	down
Com_76_neg	Omadacycline	C29 H40 N4 O7	556.292	14.232	Full match	No results	No results	0.37395563008908	-1.41906	0.00234165137855736	0.972222222222222	1.43895146699247	down
Com_7653_neg	Eperisone	C17 H25 N O	259.195	11.564	Full match	No results	No results	0.45528371535986	-1.13516	0.0447549908540494	0.777777777777778	1.0603477430715	down
Com_7687_pos	Diosgenin	C27 H42 O3	414.311	16.028	Full match	No results	No results	0.485387436752277	-1.04279	0.0154919276435453	0.888888888888889	1.21287155390815	down
Com_7798_pos	(+/-)-Muscone	C16 H30 O	238.23	14.973	Full match	No results	No results	0.417946428376196	-1.25861	0.00120965832642849	0.944444444444444	1.34673144043021	down
Com_8283_pos	Saikosaponin BK1	C48 H78 O17	926.523	13.982	Full match	No results	No results	0.421940696293586	-1.24489	2.35254517731466e-05	1	1.29980982653714	down
Com_8328_pos	ENADENINE	C10 H13 N5	203.116	6.937	Full match	No results	No results	0.417963512389406	-1.25855	5.54140820157648e-05	1	1.28590546682885	down
Com_837_pos	elansolid B1	C37 H50 O7	606.354	14.887	Full match	No results	No results	0.298877072164996	-1.74238	0.000135086743427888	1	1.84427181607962	down
Com_849_pos	Septentrionine	C38 H54 N2 O11	714.374	13.708	Full match	No results	No results	0.486843259332056	-1.03847	0.0025886372287568	0.944444444444444	1.03990038827505	down
Com_8695_pos	anthranoyllycoctonine	C32 H46 N2 O8	586.327	14.851	Full match	No results	No results	0.411038685574399	-1.28265	3.10147544587393e-06	1	1.33274452286187	down
Com_8900_pos	Nilestriol	C25 H32 O3	380.236	13.813	Full match	No results	No results	0.477277182305185	-1.0671	3.60537088715794e-05	1	1.10246711706284	down
Com_8946_pos	Methyl 4-(4-ethylbenzyl)benzoate	C17 H18 O2	254.131	15.526	Full match	No results	No results	0.411737744692123	-1.2802	0.000457694390639934	1	1.28288321936367	down
Com_9289_pos	(3beta,22E)-Ergosta-5,22-dien-3-yl alpha-D-glucopyranoside	C34 H56 O6	560.408	15.571	Full match	No results	No results	0.297627003630461	-1.74842	7.8606698807178e-07	1	1.81213544684096	down
Com_932_neg	terameprocol	C22 H30 O4	358.214	11.688	Full match	No results	No results	0.296524425674282	-1.75378	1.49158256796846e-05	1	1.66324500170735	down
Com_939_pos	DSF	C13 H24 O2	212.178	12.88	Full match	No results	No results	0.427057479215094	-1.2275	2.11835161375442e-05	1	1.26491398686516	down
Com_942_neg	1-stearoyl-sn-glycero-3-phosphoethanolamine	C23 H48 N O7 P	481.316	14.863	Full match	No results	No results	0.272691971902946	-1.87466	0.0270684338188616	0.861111111111111	1.52942003032651	down
Com_960_neg	zygadenine	C27 H43 N O7	493.303	13.882	Full match	No results	No results	0.22421095195851	-2.15707	0.00158701016486106	0.972222222222222	2.00314231428093	down
Com_9608_pos	Astaxanthin	C40 H52 O4	596.388	12.162	Full match	No results	No results	0.391700823406559	-1.35218	1.60395721019619e-05	1	1.40568842574146	down
Com_964_pos	Tenofovir alafenamide	C21 H29 N6 O5 P	476.195	13.859	Full match	No results	No results	0.16498761649183	-2.59957	0.000590934485963924	1	2.51411479416751	down
Com_9715_pos	Radezolid	C22 H23 F N6 O3	438.184	6.79	Full match	No results	No results	0.470411341952361	-1.08801	0.00353924155652905	1	1.22090466568231	down
Com_974_pos	Garcinol	C38 H50 O6	602.359	14.865	Full match	No results	No results	0.185024739672641	-2.43421	0.00531423165210574	1	2.14993413119679	down
Com_980_pos	methyl sarcophytoate	C41 H58 O8	678.41	15.185	Full match	No results	No results	0.224371212793687	-2.15604	0.000156082237452714	1	2.34921482268201	down
Com_9862_pos	Romicil	C35 H61 N O12	687.417	13.424	Full match	No results	No results	0.499310247559403	-1.00199	0.00350571004436763	1	1.09006879908809	down
Com_9974_pos	E7107	C40 H66 N2 O9	718.478	15.362	Full match	No results	No results	0.421477326921546	-1.24647	0.0137596482963616	0.944444444444444	1.15482214861838	down
